# Supplementary material for: (E)-1-(2-Amino­phen­yl)-3-(thio­phen-2-yl)prop-2-en-1-one
Source: Acta Crystallogr Sect E Struct Rep Online. 2013 Jun 8;69(Pt 7):o1004–5. doi: 10.1107/S1600536813014189 (PMC3772449; doi:10.1107/S1600536813014189)
Supplement: Supplementary file 1 [file e-69-o1004-sup1.cif]

##############################################################################
#                                                                            #
# This CIF contains the data in a paper accepted for publication in          #
# Acta Crystallographica Section E. It conforms to the requirements of       #
# Notes for Authors for Acta Crystallographica Section E, and has been       #
# peer reviewed under the auspices of the IUCr Commission on Journals.       #
#                                                                            #
# Full details of the Crystallographic Information File format               #
# are given in the paper "The Crystallographic Information File (CIF):       #
# a New Standard Archive File for Crystallography" by S. R. Hall, F. H.      #
# Allen and I. D. Brown [Acta Cryst. (1991), A47, 655-685].                  #
#                                                                            #
# The current version of the core CIF dictionary is obtainable from          #
# ftp://ftp.iucr.org/pub/cif_core.dic.                                       #
#                                                                            #
# Software is freely available for graphical display of the structure(s)     #
# in this CIF. For information consult the CIF software page                 #
# http://www.iucr.org/resources/cif/software.                                #
#                                                                            #
# This file may be used for bona fide research purposes within the           #
# scientific community so long as proper attribution is given to the journal # 
# article from which it was obtained.                                        #
#                                                                            #
##############################################################################
data_global
_audit_creation_method     'form.cif (version 2.0)'
_journal_data_validation_number     ?
_journal_date_recd_electronic     2013-05-08
_journal_date_accepted     2013-05-22
_journal_name_full     'Acta Crystallographica, Section E'
_journal_year     2013
_journal_volume     69
_journal_issue      7
_journal_page_first     o1004
_journal_page_last     o1005
_journal_paper_category     QO
_journal_paper_doi     10.1107/S1600536813014189
_journal_coeditor_code     RZ5065
_publ_contact_author_name     'Assoc.Prof. Dr. Suchada Chantrapromma'
_publ_contact_author_address
;
      Department of Chemistry
      Faculty of Science
      Prince of Songkla University
      Hat-Yai, Songkhla 90112
      THAILAND
;
_publ_contact_author_email     'suchada.c@psu.ac.th'
_publ_contact_author_fax     '66 74 212918'
_publ_contact_author_phone     '66 74 288447'
_publ_section_title
;
(<i>E</i>)-1-(2-Aminophenyl)-3-(thiophen-2-yl)prop-2-en-1-one
;
_publ_section_title_footnote     .
loop_
    _publ_author_name
    _publ_author_footnote
    _publ_author_address
    'Suchada Chantrapromma'
;
      Thomson Reuters ResearcherID: A-5085-2009.
;
;     Department of Chemistry
      Faculty of Science
      Prince of Songkla University
      Hat-Yai, Songkhla 90112
      Thailand
;
    'Pumsak Ruanwas' ?
;  Department of Chemistry
   Faculty of Science
   Prince of Songkla University
   Hat-Yai, Songkhla 90112
   Thailand
;
    'Nawong Boonnak' ?
;     Faculty of Traditional Thai Medicine
      Prince of Songkla University
      Hat-Yai, Songkhla 90112
      Thailand
;
    'Hoong-Kun Fun'
;
      Additional correspondence author, email: hkfun@usm.my.
      Thomson Reuters ResearcherID: A-3561-2009.
;
;     X-ray Crystallography Unit
      School of Physics
      Universiti Sains Malaysia
      11800 USM, Penang
      Malaysia
      Department of Pharmaceutical Chemistry
      College of Pharmacy
      King Saud University
      PO Box 2457
      Riyadh 11451
      Saudi Arabia
;
data_I
_audit_creation_method     SHELXL-97
_chemical_name_systematic
;
(<i>E</i>)-1-(2-Aminophenyl)-3-(thiophen-2-yl)prop-2-en-1-one
;
_chemical_name_common
;
(<i>E</i>)-1-(2-Aminophenyl)-3-(thiophen-2-yl)prop-2-en-1-one
;
_chemical_formula_moiety     'C13 H11 N O S'
_chemical_formula_sum     'C13 H11 N O S'
_chemical_formula_iupac     'C13 H11 N O S'
_chemical_formula_weight     229.30
_chemical_melting_point     ?
_chemical_melting_point_gt     407
_chemical_melting_point_lt     408
_symmetry_cell_setting     monoclinic
_symmetry_space_group_name_H-M     'C 2/c'
_symmetry_space_group_name_Hall     '-C 2yc'
loop_
    _symmetry_equiv_pos_as_xyz
    'x, y, z'
    '-x, y, -z+1/2'
    'x+1/2, y+1/2, z'
    '-x+1/2, y+1/2, -z+1/2'
    '-x, -y, -z'
    'x, -y, z-1/2'
    '-x+1/2, -y+1/2, -z'
    'x+1/2, -y+1/2, z-1/2'
_cell_length_a     24.9335(4)
_cell_length_b     5.02780(10)
_cell_length_c     18.6813(3)
_cell_angle_alpha     90.00
_cell_angle_beta     111.1510(10)
_cell_angle_gamma     90.00
_cell_volume     2184.13(7)
_cell_formula_units_Z     8
_cell_measurement_reflns_used     3942
_cell_measurement_theta_min     1.75
_cell_measurement_theta_max     32.50
_cell_measurement_temperature     100
_exptl_crystal_description     Block
_exptl_crystal_colour     Yellow
_exptl_crystal_size_max     0.36
_exptl_crystal_size_mid     0.12
_exptl_crystal_size_min     0.06
_exptl_crystal_density_diffrn     1.395
_exptl_crystal_density_meas     ?
_exptl_crystal_density_method     'not measured'
_exptl_crystal_F_000     960
_exptl_absorpt_coefficient_mu     0.271
_exptl_absorpt_correction_type     multi-scan
_exptl_absorpt_process_details     '(SADABS; Bruker, 2009)'
_exptl_absorpt_correction_T_min     0.9082
_exptl_absorpt_correction_T_max     0.9844
_exptl_special_details
;
The crystal was placed in the cold stream of an Oxford Cryosystems Cobra
open-flow nitrogen cryostat (Cosier & Glazer, 1986) operating at 100.0(1) K.
;
_diffrn_ambient_temperature     100
_diffrn_radiation_type     'MoK\a'
_diffrn_radiation_wavelength     0.71073
_diffrn_radiation_source     'sealed tube'
_diffrn_radiation_monochromator     'graphite'
_diffrn_measurement_device_type     'Bruker APEXII CCD area-detector'
_diffrn_measurement_method     '\f and \w scans'
_diffrn_detector_area_resol_mean     ?
_diffrn_reflns_number     14827
_diffrn_reflns_av_R_equivalents     0.0361
_diffrn_reflns_av_sigmaI/netI     0.0573
_diffrn_reflns_theta_min     1.75
_diffrn_reflns_theta_max     32.50
_diffrn_reflns_theta_full     32.50
_diffrn_measured_fraction_theta_max     0.997
_diffrn_measured_fraction_theta_full     0.997
_diffrn_reflns_limit_h_min     -37
_diffrn_reflns_limit_h_max     37
_diffrn_reflns_limit_k_min     -7
_diffrn_reflns_limit_k_max     5
_diffrn_reflns_limit_l_min     -28
_diffrn_reflns_limit_l_max     28
_diffrn_standards_number     0
_diffrn_standards_interval_count     ?
_diffrn_standards_interval_time     ?
_diffrn_standards_decay_%     ?
_refine_special_details
;
Refinement of <i>F</i>^2^ against ALL reflections. The weighted <i>R</i>-factor
<i>wR</i> and goodness of fit <i>S</i> are based on <i>F</i>^2^, conventional
<i>R</i>-factors <i>R</i> are based on <i>F</i>, with <i>F</i> set to zero for
negative <i>F</i>^2^. The threshold expression of <i>F</i>^2^ >
\s(<i>F</i>^2^) is used only for calculating <i>R</i>-factors(gt) <i>etc</i>.
and is not relevant to the choice of reflections for refinement.
<i>R</i>-factors based on <i>F</i>^2^ are statistically about twice as large
as those based on <i>F</i>, and <i>R</i>- factors based on ALL data will be
even larger.
;
_reflns_number_total     3942
_reflns_number_gt     2620
_reflns_threshold_expression     'I>2\s(I)'
_refine_ls_structure_factor_coef     Fsqd
_refine_ls_matrix_type     full
_refine_ls_R_factor_all     0.0905
_refine_ls_R_factor_gt     0.0512
_refine_ls_wR_factor_gt     0.1087
_refine_ls_wR_factor_ref     0.1265
_refine_ls_goodness_of_fit_ref     1.035
_refine_ls_restrained_S_all     1.035
_refine_ls_number_reflns     3942
_refine_ls_number_parameters     153
_refine_ls_number_restraints     0
_refine_ls_hydrogen_treatment     mixed
_refine_ls_weighting_scheme     calc
_refine_ls_weighting_details
         'calc w=1/[\s^2^(Fo^2^)+(0.0488P)^2^+2.0262P] where P=(Fo^2^+2Fc^2^)/3'
_atom_sites_solution_hydrogens     geom
_atom_sites_solution_primary     direct
_atom_sites_solution_secondary     difmap
_refine_ls_shift/su_max     0.001
_refine_ls_shift/su_mean     0.001
_refine_diff_density_max     0.385
_refine_diff_density_min     -0.445
_refine_ls_extinction_method     none
_refine_ls_extinction_coef     ?
loop_
    _atom_type_symbol
    _atom_type_description
    _atom_type_scat_dispersion_real
    _atom_type_scat_dispersion_imag
    _atom_type_scat_source
    'C' 'C' 0.0033 0.0016
                         'International Tables Vol C Tables 4.2.6.8 and 6.1.1.4'
    'H' 'H' 0.0000 0.0000
                         'International Tables Vol C Tables 4.2.6.8 and 6.1.1.4'
    'N' 'N' 0.0061 0.0033
                         'International Tables Vol C Tables 4.2.6.8 and 6.1.1.4'
    'O' 'O' 0.0106 0.0060
                         'International Tables Vol C Tables 4.2.6.8 and 6.1.1.4'
    'S' 'S' 0.1246 0.1234
                         'International Tables Vol C Tables 4.2.6.8 and 6.1.1.4'
_computing_data_collection     'APEX2 (Bruker, 2009)'
_computing_cell_refinement     'SAINT (Bruker, 2009)'
_computing_data_reduction     'SAINT (Bruker, 2009)'
_computing_structure_solution     'SHELXTL (Sheldrick, 2008)'
_computing_structure_refinement     'SHELXTL (Sheldrick, 2008)'
_computing_molecular_graphics     'SHELXTL (Sheldrick, 2008)'
_computing_publication_material
;
SHELXTL (Sheldrick, 2008), PLATON (Spek, 2009),
Mercury (Macrae <i>et al.</i>, 2006) and
publCIF (Westrip, 2010)
;
loop_
    _atom_site_type_symbol
    _atom_site_label
    _atom_site_fract_x
    _atom_site_fract_y
    _atom_site_fract_z
    _atom_site_U_iso_or_equiv
    _atom_site_adp_type
    _atom_site_calc_flag
    _atom_site_refinement_flags
    _atom_site_occupancy
    _atom_site_symmetry_multiplicity
    _atom_site_disorder_assembly
    _atom_site_disorder_group
    S S1 0.071728(19) -0.24213(9) 0.38943(3) 0.02647(13) Uani d . 1 1 . .
    O O1 0.21891(5) 0.4157(2) 0.59945(7) 0.0243(3) Uani d . 1 1 . .
    N N1 0.22281(6) 0.7977(3) 0.69701(8) 0.0196(3) Uani d . 1 1 . .
    H H1N1 0.2382(8) 0.721(4) 0.6700(11) 0.021(5) Uiso d . 1 1 . .
    H H2N1 0.2361(9) 0.944(5) 0.7198(12) 0.037(6) Uiso d . 1 1 . .
    C C1 0.13438(6) 0.5801(3) 0.61394(9) 0.0157(3) Uani d . 1 1 . .
    C C2 0.16405(7) 0.7756(3) 0.66901(9) 0.0161(3) Uani d . 1 1 . .
    C C3 0.13202(7) 0.9494(3) 0.69732(9) 0.0193(3) Uani d . 1 1 . .
    H H3A 0.1516 1.0791 0.7346 0.023 Uiso calc R 1 1 . .
    C C4 0.07321(7) 0.9354(3) 0.67233(10) 0.0210(3) Uani d . 1 1 . .
    H H4A 0.0526 1.0560 0.6919 0.025 Uiso calc R 1 1 . .
    C C5 0.04342(7) 0.7438(3) 0.61801(10) 0.0214(3) Uani d . 1 1 . .
    H H5A 0.0027 0.7337 0.6007 0.026 Uiso calc R 1 1 . .
    C C6 0.07387(7) 0.5711(3) 0.59021(9) 0.0197(3) Uani d . 1 1 . .
    H H6A 0.0535 0.4408 0.5537 0.024 Uiso calc R 1 1 . .
    C C7 0.16602(7) 0.3989(3) 0.58064(9) 0.0166(3) Uani d . 1 1 . .
    C C8 0.13517(7) 0.1944(3) 0.52357(9) 0.0176(3) Uani d . 1 1 . .
    H H8A 0.0955 0.1613 0.5126 0.021 Uiso calc R 1 1 . .
    C C9 0.16398(7) 0.0568(3) 0.48761(9) 0.0181(3) Uani d . 1 1 . .
    H H9A 0.2034 0.1021 0.5010 0.022 Uiso calc R 1 1 . .
    C C10 0.14298(7) -0.1511(3) 0.43121(9) 0.0186(3) Uani d . 1 1 . .
    C C11 0.17609(7) -0.3053(3) 0.40209(10) 0.0210(3) Uani d . 1 1 . .
    H H11A 0.2166 -0.2864 0.4176 0.025 Uiso calc R 1 1 . .
    C C12 0.14450(8) -0.4928(4) 0.34746(10) 0.0267(4) Uani d . 1 1 . .
    H H12A 0.1613 -0.6149 0.3228 0.032 Uiso calc R 1 1 . .
    C C13 0.08760(8) -0.4801(4) 0.33398(10) 0.0275(4) Uani d . 1 1 . .
    H H13A 0.0596 -0.5897 0.2981 0.033 Uiso calc R 1 1 . .
loop_
    _atom_site_aniso_label
    _atom_site_aniso_U_11
    _atom_site_aniso_U_22
    _atom_site_aniso_U_33
    _atom_site_aniso_U_12
    _atom_site_aniso_U_13
    _atom_site_aniso_U_23
    S1 0.0228(2) 0.0244(2) 0.0278(2) 0.00019(17) 0.00385(17) -0.00763(19)
    O1 0.0191(6) 0.0249(6) 0.0278(7) -0.0020(5) 0.0071(5) -0.0082(5)
    N1 0.0185(7) 0.0191(7) 0.0187(7) -0.0015(5) 0.0035(6) -0.0039(6)
    C1 0.0186(7) 0.0133(6) 0.0144(7) -0.0012(6) 0.0050(6) 0.0004(6)
    C2 0.0203(7) 0.0143(6) 0.0125(7) -0.0003(6) 0.0043(6) 0.0027(6)
    C3 0.0265(8) 0.0151(7) 0.0144(7) -0.0006(6) 0.0054(6) -0.0005(6)
    C4 0.0265(8) 0.0185(7) 0.0195(8) 0.0037(6) 0.0100(7) 0.0003(6)
    C5 0.0180(7) 0.0224(7) 0.0241(8) 0.0004(7) 0.0078(6) -0.0015(7)
    C6 0.0218(8) 0.0172(7) 0.0186(8) -0.0024(6) 0.0056(6) -0.0020(6)
    C7 0.0195(8) 0.0144(7) 0.0151(7) -0.0004(6) 0.0055(6) 0.0012(6)
    C8 0.0190(7) 0.0149(7) 0.0180(7) -0.0012(6) 0.0057(6) 0.0003(6)
    C9 0.0201(8) 0.0163(7) 0.0172(7) -0.0020(6) 0.0060(6) 0.0001(6)
    C10 0.0241(8) 0.0151(7) 0.0179(8) -0.0014(6) 0.0090(6) 0.0003(6)
    C11 0.0252(8) 0.0202(8) 0.0228(8) -0.0027(6) 0.0148(7) -0.0014(6)
    C12 0.0443(11) 0.0195(8) 0.0221(9) -0.0013(8) 0.0191(8) -0.0029(7)
    C13 0.0384(10) 0.0205(8) 0.0192(8) -0.0038(7) 0.0050(7) -0.0055(7)
_geom_special_details
;
All e.s.d.'s (except the e.s.d. in the dihedral angle between two l.s. planes)
are estimated using the full covariance matrix. The cell e.s.d.'s are taken
into account individually in the estimation of e.s.d.'s in distances, angles
and torsion angles; correlations between e.s.d.'s in cell parameters are only
used when they are defined by crystal symmetry. An approximate (isotropic)
treatment of cell e.s.d.'s is used for estimating e.s.d.'s involving l.s.
planes.
;
loop_
    _geom_bond_atom_site_label_1
    _geom_bond_atom_site_label_2
    _geom_bond_site_symmetry_2
    _geom_bond_distance
    _geom_bond_publ_flag
    S1 C13 . 1.7195(19) ?
    S1 C10 . 1.7245(17) ?
    O1 C7 . 1.2392(19) ?
    N1 C2 . 1.371(2) ?
    N1 H1N1 . 0.83(2) ?
    N1 H2N1 . 0.86(2) ?
    C1 C6 . 1.412(2) ?
    C1 C2 . 1.422(2) ?
    C1 C7 . 1.481(2) ?
    C2 C3 . 1.409(2) ?
    C3 C4 . 1.371(2) ?
    C3 H3A . 0.9500 ?
    C4 C5 . 1.402(2) ?
    C4 H4A . 0.9500 ?
    C5 C6 . 1.373(2) ?
    C5 H5A . 0.9500 ?
    C6 H6A . 0.9500 ?
    C7 C8 . 1.481(2) ?
    C8 C9 . 1.340(2) ?
    C8 H8A . 0.9500 ?
    C9 C10 . 1.442(2) ?
    C9 H9A . 0.9500 ?
    C10 C11 . 1.380(2) ?
    C11 C12 . 1.404(2) ?
    C11 H11A . 0.9500 ?
    C12 C13 . 1.350(3) ?
    C12 H12A . 0.9500 ?
    C13 H13A . 0.9500 ?
loop_
    _geom_angle_atom_site_label_1
    _geom_angle_atom_site_label_2
    _geom_angle_atom_site_label_3
    _geom_angle_site_symmetry_1
    _geom_angle_site_symmetry_3
    _geom_angle
    _geom_angle_publ_flag
    C13 S1 C10 . . 91.94(9) ?
    C2 N1 H1N1 . . 113.2(13) ?
    C2 N1 H2N1 . . 115.3(14) ?
    H1N1 N1 H2N1 . . 122(2) ?
    C6 C1 C2 . . 117.86(14) ?
    C6 C1 C7 . . 121.29(14) ?
    C2 C1 C7 . . 120.81(14) ?
    N1 C2 C3 . . 118.61(14) ?
    N1 C2 C1 . . 122.50(14) ?
    C3 C2 C1 . . 118.88(14) ?
    C4 C3 C2 . . 121.45(15) ?
    C4 C3 H3A . . 119.3 ?
    C2 C3 H3A . . 119.3 ?
    C3 C4 C5 . . 120.26(15) ?
    C3 C4 H4A . . 119.9 ?
    C5 C4 H4A . . 119.9 ?
    C6 C5 C4 . . 119.19(15) ?
    C6 C5 H5A . . 120.4 ?
    C4 C5 H5A . . 120.4 ?
    C5 C6 C1 . . 122.36(15) ?
    C5 C6 H6A . . 118.8 ?
    C1 C6 H6A . . 118.8 ?
    O1 C7 C1 . . 120.84(14) ?
    O1 C7 C8 . . 118.34(14) ?
    C1 C7 C8 . . 120.82(14) ?
    C9 C8 C7 . . 119.10(15) ?
    C9 C8 H8A . . 120.4 ?
    C7 C8 H8A . . 120.4 ?
    C8 C9 C10 . . 128.46(15) ?
    C8 C9 H9A . . 115.8 ?
    C10 C9 H9A . . 115.8 ?
    C11 C10 C9 . . 125.77(15) ?
    C11 C10 S1 . . 109.74(12) ?
    C9 C10 S1 . . 124.49(12) ?
    C10 C11 C12 . . 113.91(16) ?
    C10 C11 H11A . . 123.0 ?
    C12 C11 H11A . . 123.0 ?
    C13 C12 C11 . . 112.33(16) ?
    C13 C12 H12A . . 123.8 ?
    C11 C12 H12A . . 123.8 ?
    C12 C13 S1 . . 112.06(13) ?
    C12 C13 H13A . . 124.0 ?
    S1 C13 H13A . . 124.0 ?
loop_
    _geom_torsion_atom_site_label_1
    _geom_torsion_atom_site_label_2
    _geom_torsion_atom_site_label_3
    _geom_torsion_atom_site_label_4
    _geom_torsion_site_symmetry_1
    _geom_torsion_site_symmetry_2
    _geom_torsion_site_symmetry_3
    _geom_torsion_site_symmetry_4
    _geom_torsion
    _geom_torsion_publ_flag
    C6 C1 C2 N1 . . . . 178.64(14) ?
    C7 C1 C2 N1 . . . . -3.6(2) ?
    C6 C1 C2 C3 . . . . 0.2(2) ?
    C7 C1 C2 C3 . . . . 177.97(14) ?
    N1 C2 C3 C4 . . . . -179.23(15) ?
    C1 C2 C3 C4 . . . . -0.7(2) ?
    C2 C3 C4 C5 . . . . 0.7(2) ?
    C3 C4 C5 C6 . . . . -0.1(3) ?
    C4 C5 C6 C1 . . . . -0.5(3) ?
    C2 C1 C6 C5 . . . . 0.4(2) ?
    C7 C1 C6 C5 . . . . -177.38(15) ?
    C6 C1 C7 O1 . . . . 176.95(15) ?
    C2 C1 C7 O1 . . . . -0.8(2) ?
    C6 C1 C7 C8 . . . . -2.6(2) ?
    C2 C1 C7 C8 . . . . 179.69(14) ?
    O1 C7 C8 C9 . . . . -7.8(2) ?
    C1 C7 C8 C9 . . . . 171.71(14) ?
    C7 C8 C9 C10 . . . . 179.29(15) ?
    C8 C9 C10 C11 . . . . -172.66(17) ?
    C8 C9 C10 S1 . . . . 7.8(3) ?
    C13 S1 C10 C11 . . . . -0.44(13) ?
    C13 S1 C10 C9 . . . . 179.13(15) ?
    C9 C10 C11 C12 . . . . -179.72(16) ?
    S1 C10 C11 C12 . . . . -0.15(18) ?
    C10 C11 C12 C13 . . . . 0.9(2) ?
    C11 C12 C13 S1 . . . . -1.2(2) ?
    C10 S1 C13 C12 . . . . 0.96(15) ?
loop_
    _geom_hbond_atom_site_label_D
    _geom_hbond_atom_site_label_H
    _geom_hbond_atom_site_label_A
    _geom_hbond_site_symmetry_A
    _geom_hbond_distance_DH
    _geom_hbond_distance_HA
    _geom_hbond_distance_DA
    _geom_hbond_angle_DHA
    _geom_hbond_publ_flag
    N1 H1N1 O1 1_555 0.83(2) 1.97(2) 2.6253(18) 135.6(19) y
    N1 H2N1 N1 4_556 0.86(2) 2.34(2) 3.184(2) 169(2) y
    C11 H11A O1 7_556 0.95 2.56 3.278(2) 133 y
_iucr_refine_instructions_details
;
TITL 2ams_0m in C2/c (100K)
CELL 0.71073  24.9335   5.0278  18.6813  90.000 111.151  90.000
ZERR    8.00   0.0004   0.0001   0.0003   0.000   0.001   0.000
LATT  7
SYMM -X, Y, 0.5-Z
SFAC C H N O S
UNIT 104 88 8 8 8
TEMP -173.000
SIZE 0.058 0.116 0.362
L.S. 10
BOND $H
FMAP 2 2 60
OMIT 1 5 4
OMIT 5 5 2
OMIT -1 5 5
OMIT -33 3 15
OMIT -4 65
PLAN 20
ACTA
CONF
WGHT    0.048800    2.026200
FVAR       0.36103
S1    5    0.071728   -0.242132    0.389427    11.00000    0.02282    0.02436 =
         0.02782   -0.00763    0.00385    0.00019
O1    4    0.218911    0.415706    0.599454    11.00000    0.01906    0.02488 =
         0.02777   -0.00825    0.00708   -0.00197
N1    3    0.222813    0.797705    0.697006    11.00000    0.01845    0.01908 =
         0.01868   -0.00386    0.00351   -0.00153
H1N1  2    0.238206    0.720709    0.670031    11.00000    0.02145
H2N1  2    0.236082    0.944203    0.719796    11.00000    0.03697
C1    1    0.134382    0.580076    0.613935    11.00000    0.01859    0.01329 =
         0.01436    0.00038    0.00501   -0.00120
C2    1    0.164048    0.775596    0.669007    11.00000    0.02027    0.01432 =
         0.01246    0.00271    0.00425   -0.00026
C3    1    0.132023    0.949399    0.697325    11.00000    0.02654    0.01512 =
         0.01445   -0.00048    0.00540   -0.00059
AFIX  43
H3A   2    0.151622    1.079109    0.734552    11.00000   -1.20000
AFIX   0
C4    1    0.073206    0.935407    0.672331    11.00000    0.02649    0.01849 =
         0.01954    0.00027    0.00995    0.00367
AFIX  43
H4A   2    0.052550    1.056017    0.691900    11.00000   -1.20000
AFIX   0
C5    1    0.043424    0.743848    0.618015    11.00000    0.01800    0.02240 =
         0.02406   -0.00147    0.00782    0.00037
AFIX  43
H5A   2    0.002671    0.733691    0.600651    11.00000   -1.20000
AFIX   0
C6    1    0.073870    0.571075    0.590213    11.00000    0.02176    0.01722 =
         0.01857   -0.00201    0.00558   -0.00245
AFIX  43
H6A   2    0.053477    0.440802    0.553702    11.00000   -1.20000
AFIX   0
C7    1    0.166016    0.398917    0.580638    11.00000    0.01951    0.01445 =
         0.01514    0.00119    0.00547   -0.00039
C8    1    0.135165    0.194391    0.523571    11.00000    0.01902    0.01494 =
         0.01800    0.00032    0.00574   -0.00124
AFIX  43
H8A   2    0.095483    0.161256    0.512621    11.00000   -1.20000
AFIX   0
C9    1    0.163976    0.056773    0.487608    11.00000    0.02013    0.01631 =
         0.01718    0.00010    0.00600   -0.00196
AFIX  43
H9A   2    0.203385    0.102075    0.501013    11.00000   -1.20000
AFIX   0
C10   1    0.142978   -0.151132    0.431209    11.00000    0.02411    0.01505 =
         0.01786    0.00032    0.00902   -0.00136
C11   1    0.176094   -0.305346    0.402089    11.00000    0.02518    0.02023 =
         0.02277   -0.00143    0.01484   -0.00275
AFIX  43
H11A  2    0.216614   -0.286377    0.417600    11.00000   -1.20000
AFIX   0
C12   1    0.144497   -0.492842    0.347459    11.00000    0.04429    0.01947 =
         0.02214   -0.00295    0.01912   -0.00134
AFIX  43
H12A  2    0.161253   -0.614861    0.322778    11.00000   -1.20000
AFIX   0
C13   1    0.087599   -0.480073    0.333979    11.00000    0.03836    0.02047 =
         0.01921   -0.00547    0.00502   -0.00379
AFIX  43
H13A  2    0.059616   -0.589664    0.298079    11.00000   -1.20000
HKLF 4
REM  2ams_0m in C2/c (100K)
REM R1 =  0.0512 for   2620 Fo > 4sig(Fo)  and  0.0905 for all   3942 data
REM    153 parameters refined using      0 restraints
END
WGHT      0.0488      2.0262
REM Highest difference peak  0.385,  deepest hole -0.445,  1-sigma level  0.068
Q1    1   0.1584 -0.2607  0.4191  11.00000  0.05    0.39
Q2    1   0.1033 -0.2019  0.3997  11.00000  0.05    0.35
Q3    1   0.1617 -0.3814  0.3778  11.00000  0.05    0.33
Q4    1   0.1421  0.8415  0.6824  11.00000  0.05    0.33
Q5    1   0.0781 -0.3846  0.3581  11.00000  0.05    0.31
Q6    1   0.1031  0.5787  0.6015  11.00000  0.05    0.31
Q7    1   0.1016  0.9578  0.6725  11.00000  0.05    0.31
Q8    1   0.1446  0.6986  0.6362  11.00000  0.05    0.31
Q9    1   0.1422  0.5040  0.5862  11.00000  0.05    0.31
Q10   1   0.0609  0.7885  0.6621  11.00000  0.05    0.30
Q11   1   0.0582  0.8722  0.6359  11.00000  0.05    0.29
Q12   1   0.1583  0.1018  0.5222  11.00000  0.05    0.29
Q13   1   0.1565  0.2628  0.5575  11.00000  0.05    0.28
Q14   1   0.1579  0.1933  0.5012  11.00000  0.05    0.27
Q15   1   0.1974  0.7984  0.6822  11.00000  0.05    0.27
Q16   1   0.1225 -0.4204  0.3375  11.00000  0.05    0.26
Q17   1   0.0601  0.6872  0.5977  11.00000  0.05    0.25
Q18   1   0.2017  0.7663  0.7162  11.00000  0.05    0.23
Q19   1   0.1211 -0.2579  0.4357  11.00000  0.05    0.23
Q20   1   0.1535 -0.0689  0.4590  11.00000  0.05    0.22
;
