# Supplementary material for: (E)-1-(2-Amino­phen­yl)-3-(thio­phen-2-yl)prop-2-en-1-one
Source: Acta Crystallogr Sect E Struct Rep Online. 2013 Jun 8;69(Pt 7):o1004–5. doi: 10.1107/S1600536813014189 (PMC3772449; doi:10.1107/S1600536813014189)
Supplement: Supplementary file 2 [file e-69-o1004-Isup2.hkl]

# 
# h,k,l, Fc-squared, Fo-squared, sigma(Fo-squared) and status flag 
# 
data_I
_shelx_title ' 2ams_0m in C2/c (100K)' 
_shelx_refln_list_code          4 
_shelx_F_calc_maximum      273.16 
_exptl_crystal_F_000       960.00 
_reflns_d_resolution_high  0.6614 
 
loop_ 
 _symmetry_equiv_pos_as_xyz 
 'x, y, z' 
 '-x, y, -z+1/2' 
 'x+1/2, y+1/2, z' 
 '-x+1/2, y+1/2, -z+1/2' 
 '-x, -y, -z' 
 'x, -y, z-1/2' 
 '-x+1/2, -y+1/2, -z' 
 'x+1/2, -y+1/2, z-1/2' 
 
_cell_length_a    24.9335 
_cell_length_b     5.0278 
_cell_length_c    18.6813 
_cell_angle_alpha  90.000 
_cell_angle_beta  111.151 
_cell_angle_gamma  90.000 
 
_shelx_F_squared_multiplier     1.000 
 
loop_ 
 _refln_index_h 
 _refln_index_k 
 _refln_index_l 
 _refln_F_squared_calc 
 _refln_F_squared_meas 
 _refln_F_squared_sigma 
 _refln_observed_status 
   2   0   0     2780.99     2646.33    137.16 o 
   4   0   0    55091.60    52451.04    397.58 o 
   6   0   0      745.92      611.02     13.53 o 
   8   0   0    10326.85     9528.61     70.89 o 
  10   0   0    20698.12    23193.84    157.82 o 
  12   0   0     3626.18     3717.08     45.16 o 
  14   0   0    27021.68    27816.28    217.92 o 
  16   0   0      223.94      325.76     19.91 o 
  18   0   0        6.03       30.27     12.52 o 
  20   0   0     8863.64     7942.63    137.17 o 
  22   0   0       17.01        3.18     15.09 o 
  24   0   0      468.11      287.06     38.75 o 
  26   0   0        1.79        2.70     49.62 o 
  28   0   0     1678.87     1750.57    121.44 o 
  30   0   0     1025.59     1261.84    110.79 o 
  32   0   0      319.83      202.92     71.45 o 
  34   0   0     2757.09     2941.72    163.35 o 
   1   1   0     1261.37     1318.21     14.62 o 
   3   1   0      339.21      313.95     11.93 o 
   5   1   0      102.52      105.20      7.61 o 
   7   1   0     2367.90     2528.51     23.05 o 
   9   1   0      251.36      268.02      8.81 o 
  11   1   0       94.70      111.03      7.33 o 
  13   1   0      258.12      279.62     10.43 o 
  15   1   0      139.37      135.69      9.70 o 
  17   1   0      160.60      153.61     13.10 o 
  19   1   0       10.87        4.07      8.88 o 
  21   1   0        0.64       19.34      9.43 o 
  23   1   0      284.23      268.75     22.08 o 
  25   1   0      100.17       95.29     21.95 o 
  27   1   0       29.50       45.71     66.99 o 
  29   1   0       16.04       36.59     37.25 o 
  31   1   0       52.09      118.10     47.11 o 
  33   1   0       25.57       70.93     40.08 o 
   0   2   0     1507.05     1464.68     25.47 o 
   2   2   0      578.48      523.29     11.71 o 
   4   2   0     2866.01     3073.31     32.74 o 
   6   2   0      532.56      368.25     13.27 o 
   8   2   0     3730.95     3729.55     41.99 o 
  10   2   0      350.64      349.70     14.72 o 
  12   2   0      184.52      192.86     12.41 o 
  14   2   0       24.24       19.23      8.07 o 
  16   2   0      551.64      570.72     19.43 o 
  18   2   0      344.24      357.02     18.41 o 
  20   2   0      751.77      778.55     25.59 o 
  22   2   0      200.82      219.34     28.82 o 
  24   2   0       60.76       43.59     44.24 o 
  26   2   0      364.15      426.98     42.69 o 
  28   2   0      590.43      520.93     48.73 o 
  30   2   0       78.81      101.02     35.95 o 
  32   2   0       68.96       80.63     38.02 o 
   1   3   0     1349.43     1505.15     25.06 o 
   3   3   0      599.00      631.57     14.95 o 
   5   3   0      976.80     1038.47     20.96 o 
   7   3   0        0.43        4.89      5.53 o 
   9   3   0      457.06      510.67     18.58 o 
  11   3   0     1168.54     1201.66     32.42 o 
  13   3   0     1319.92     1182.12     36.87 o 
  15   3   0      455.37      426.68     25.10 o 
  17   3   0     1239.65     1267.65     40.28 o 
  19   3   0       50.12       15.10     27.51 o 
  21   3   0      286.93      248.01     41.41 o 
  23   3   0        4.97      -26.52     29.24 o 
  25   3   0      174.90      163.74     53.18 o 
  27   3   0      148.94      188.86     63.80 o 
  29   3   0        2.94        8.39     47.64 o 
  31   3   0        0.06      -12.66     49.50 o 
   0   4   0     4447.62     4506.42    170.24 o 
   2   4   0     1789.52     1726.67     32.01 o 
   4   4   0      174.74      161.57     16.20 o 
   6   4   0     1818.17     1792.82     43.00 o 
   8   4   0     1712.79     1617.35     28.12 o 
  10   4   0      212.89      271.84     23.85 o 
  12   4   0      728.67      810.52     48.04 o 
  14   4   0      508.51      550.61     32.82 o 
  16   4   0      114.30      118.31     60.58 o 
  18   4   0       81.26       47.64     28.75 o 
  20   4   0      319.86      261.23     40.93 o 
  22   4   0      121.98      143.64     78.67 o 
  24   4   0       44.53      -14.97     37.33 o 
  26   4   0      335.67      379.03     55.97 o 
  28   4   0       81.56      108.02     54.81 o 
   1   5   0      252.85      260.58     17.43 o 
   3   5   0      490.50      515.52     45.90 o 
   5   5   0       63.94       47.56     18.89 o 
  11   5   0      792.57      727.66     42.32 o 
  13   5   0      481.76      473.18     38.88 o 
  15   5   0       48.43       17.24     25.12 o 
  17   5   0       34.46       58.23     29.95 o 
  19   5   0        3.06        8.76     29.42 o 
  21   5   0      507.74      554.37     55.20 o 
  23   5   0      135.10      108.73     38.26 o 
  25   5   0       26.24       13.26     36.54 o 
   0   6   0     2594.73     2604.93     83.99 o 
   2   6   0      314.44      358.81     25.75 o 
   4   6   0        0.27       11.47     28.35 o 
   6   6   0      607.32      608.49     62.71 o 
   8   6   0     1372.32     1441.06     47.25 o 
  10   6   0      196.00      157.07     26.75 o 
  12   6   0      231.50      268.29     32.59 o 
  14   6   0      470.51      488.23     42.62 o 
  16   6   0       98.27       48.05     28.32 o 
  18   6   0      170.29      166.59     36.95 o 
  20   6   0      870.87      920.47    162.20 o 
   1   7   0      102.30      127.37     22.21 o 
   3   7   0       40.58       39.52     33.20 o 
   5   7   0       31.83      -26.80     34.29 o 
   7   7   0        3.71       50.30     39.40 o 
   9   7   0       33.67       88.44     45.90 o 
  11   7   0       10.48       37.50     23.60 o 
  13   7   0      164.94      124.15     27.71 o 
 -35   1   1        8.14       11.23     31.71 o 
 -33   1   1      128.12      167.36     60.57 o 
 -31   1   1      151.89      174.64     90.72 o 
 -29   1   1     1830.63     1854.71    154.28 o 
 -27   1   1       45.33       30.70     26.97 o 
 -25   1   1     1349.64     1327.75     48.14 o 
 -23   1   1     1485.49     1466.14     39.71 o 
 -21   1   1      957.41      959.22     29.80 o 
 -19   1   1        0.30       -2.20      9.14 o 
 -17   1   1     1733.33     1584.54     25.63 o 
 -15   1   1     2603.31     2264.90     27.37 o 
 -13   1   1        4.45        7.81      5.50 o 
 -11   1   1      673.43      662.86     13.60 o 
  -9   1   1     6013.17     5804.66     46.82 o 
  -7   1   1        0.86        0.54      4.57 o 
  -5   1   1     1342.13     1232.80     17.97 o 
  -3   1   1    14248.96    13851.40     90.31 o 
  -1   1   1     6051.12     6209.64     46.29 o 
   1   1   1     3971.70     4121.39     32.30 o 
   3   1   1    10877.05    11283.04     75.74 o 
   5   1   1    14736.66    13753.05     98.63 o 
   7   1   1     3382.52     3440.13     29.95 o 
   9   1   1      140.45      133.66      6.68 o 
  11   1   1    12810.82    13098.83     84.33 o 
  13   1   1     1336.52     1222.01     18.27 o 
  15   1   1      793.25      774.06     19.27 o 
  17   1   1     1695.58     1585.50     29.05 o 
  19   1   1     1580.37     1564.92     32.18 o 
  21   1   1       77.79      146.29     16.16 o 
  23   1   1        4.43       20.43     11.71 o 
  25   1   1      564.84      701.16     49.41 o 
  27   1   1      370.73      441.38     42.44 o 
  29   1   1       31.10      -64.74     32.96 o 
  31   1   1      858.46     1036.83     74.73 o 
  33   1   1        0.31       46.83     39.38 o 
 -34   2   1       27.42        1.94     36.29 o 
 -32   2   1       99.16      101.10     42.56 o 
 -30   2   1        2.44       17.92     31.41 o 
 -28   2   1      177.30      186.69     36.96 o 
 -26   2   1       49.33       63.58     29.55 o 
 -24   2   1       67.96       44.38     35.31 o 
 -22   2   1       12.86       12.69     22.49 o 
 -20   2   1     1609.77     1570.03     33.18 o 
 -18   2   1     1867.46     1896.54     35.23 o 
 -16   2   1      270.94      272.10     13.82 o 
 -14   2   1      315.18      262.92     11.95 o 
 -12   2   1      914.88      956.48     24.33 o 
 -10   2   1        2.61        7.01      6.46 o 
  -8   2   1        7.40       -0.73      5.93 o 
  -6   2   1     1299.16     1384.73     19.60 o 
  -4   2   1     2351.57     2320.01     26.32 o 
  -2   2   1     2031.62     2021.92     25.24 o 
   0   2   1     2840.90     3021.54     27.67 o 
   2   2   1     3331.63     3559.38     29.67 o 
   4   2   1        7.50        0.42      3.60 o 
   6   2   1      664.62      706.97     14.74 o 
   8   2   1      797.85      847.62     20.67 o 
  10   2   1      999.07     1093.74     20.66 o 
  12   2   1      292.11      274.47     13.01 o 
  14   2   1      324.04      303.07     15.11 o 
  16   2   1      717.43      687.55     20.69 o 
  18   2   1      184.19      176.49     18.03 o 
  20   2   1        5.10        3.11     13.23 o 
  22   2   1        2.34      -33.85     20.22 o 
  24   2   1       49.75       68.16     28.53 o 
  26   2   1      148.24       97.76     42.03 o 
  28   2   1       42.31       50.61     32.65 o 
  30   2   1       38.33        5.06     32.47 o 
  32   2   1       15.05       13.42     56.11 o 
 -31   3   1       23.24       58.08     55.37 o 
 -29   3   1     1021.44     1002.49    108.25 o 
 -27   3   1      228.01      296.28     66.76 o 
 -25   3   1       12.03       37.70     32.23 o 
 -23   3   1     2510.77     2490.03     94.39 o 
 -21   3   1      135.73      153.02     37.52 o 
 -19   3   1       52.87       34.07     19.25 o 
 -17   3   1     1302.74     1262.88     39.56 o 
 -15   3   1     7021.52     6626.00     82.21 o 
 -13   3   1     1325.77     1292.51     34.65 o 
 -11   3   1      456.42      422.63     21.60 o 
  -9   3   1     4116.37     3696.08     59.92 o 
  -7   3   1     1184.54     1365.11     20.45 o 
  -5   3   1     1338.87     1534.53     25.29 o 
  -3   3   1       42.00       17.36      4.84 o 
  -1   3   1     9871.08     9876.82     83.12 o 
   1   3   1      338.94      368.08     11.63 o 
   3   3   1      679.66      808.21     18.02 o 
   5   3   1    12556.49    12714.49    126.07 o 
   7   3   1     4969.02     5158.03     51.82 o 
   9   3   1      117.71      172.90     13.37 o 
  11   3   1     3213.17     2969.43     61.45 o 
  13   3   1       21.70        8.02     10.82 o 
  15   3   1     3611.08     3583.25     60.18 o 
  17   3   1     2265.80     2245.45    107.04 o 
  19   3   1     8477.82     8361.47    149.57 o 
  21   3   1      645.33      642.01    140.35 o 
  23   3   1       87.07       67.42     77.77 o 
  25   3   1       36.49      -13.50     45.03 o 
  27   3   1       25.08       43.38     51.35 o 
  29   3   1      469.71      488.12     84.66 o 
  31   3   1       33.15       55.81     58.68 o 
 -30   4   1        0.01      -63.85     46.02 o 
 -28   4   1       39.67      -79.16     39.58 o 
 -26   4   1       21.17       22.09     34.72 o 
 -24   4   1      213.03      193.80     44.25 o 
 -22   4   1        0.03      -11.35     30.37 o 
 -20   4   1       30.22       30.01     28.86 o 
 -18   4   1      352.76      353.07     40.92 o 
 -16   4   1      337.16      357.42     36.31 o 
 -14   4   1      798.84      803.51     36.70 o 
 -12   4   1      183.67      186.64     20.19 o 
 -10   4   1      404.09      471.95     20.17 o 
  -8   4   1       66.07       69.27      9.73 o 
  -6   4   1      638.45      649.21     20.72 o 
  -4   4   1        4.39        4.51      8.49 o 
  -2   4   1      595.19      664.86     20.23 o 
   0   4   1      169.21      171.77     14.69 o 
   2   4   1       77.89       65.42     12.25 o 
   4   4   1      822.86      817.27     29.89 o 
   6   4   1       48.22       63.36     12.58 o 
   8   4   1       12.79       -3.02      7.86 o 
  10   4   1      245.06      278.44     22.41 o 
  12   4   1      106.43      134.89     23.38 o 
  14   4   1       11.44      -15.43     16.03 o 
  16   4   1       18.41       28.31     26.22 o 
  18   4   1      164.76       83.55     32.71 o 
  20   4   1       12.64       19.72     41.01 o 
  22   4   1       67.25       -1.07     32.20 o 
  24   4   1      453.23      502.66     58.86 o 
  26   4   1        4.22      -13.31     44.70 o 
  28   4   1        0.03      -36.10     47.07 o 
 -25   5   1      144.94      138.20     42.30 o 
 -23   5   1      762.93      831.96     95.47 o 
 -21   5   1      444.95      445.52     63.69 o 
 -19   5   1      126.83      162.90     36.99 o 
 -17   5   1     1024.31     1023.90     59.18 o 
 -15   5   1       77.27       42.33     26.14 o 
 -13   5   1       16.32       14.48     22.73 o 
 -11   5   1       23.18       38.90     16.79 o 
  -9   5   1      462.37      449.60     29.06 o 
  -7   5   1     1447.95     1436.90     67.30 o 
  -5   5   1      999.33     1013.05     27.29 o 
  -3   5   1     4349.81     4384.16     58.56 o 
  -1   5   1       18.86        0.83     13.50 o 
   1   5   1      268.84      271.05     34.24 o 
   3   5   1      906.75     1139.51    228.43 o 
   5   5   1     1787.12     1749.12     57.58 o 
   7   5   1      612.85      590.38     41.40 o 
   9   5   1      643.51      624.22     51.07 o 
  11   5   1     1652.06     1615.70     56.29 o 
  13   5   1      641.66      686.22     44.47 o 
  15   5   1        0.42       43.64     33.00 o 
  17   5   1      974.33      875.58     56.86 o 
  19   5   1       56.18       67.34     32.00 o 
  21   5   1        0.91       31.10     32.41 o 
  23   5   1        9.22       -3.27     33.51 o 
  25   5   1       66.11       38.64     38.72 o 
 -22   6   1       30.12       35.04     34.75 o 
 -20   6   1      181.59      141.60     37.48 o 
 -18   6   1        0.18       26.58     32.70 o 
 -16   6   1       93.39      143.98     33.23 o 
 -14   6   1       91.98       50.74     40.77 o 
 -12   6   1        0.01       13.57     23.27 o 
 -10   6   1       28.94       16.21     20.18 o 
  -8   6   1      592.72      520.43     34.28 o 
  -6   6   1       26.77       40.69     18.44 o 
  -4   6   1      579.07      555.06     31.89 o 
  -2   6   1       38.11       47.22     16.91 o 
   0   6   1      563.62      516.86     37.49 o 
   2   6   1      985.07      977.58     63.36 o 
   4   6   1       42.25       30.45     31.77 o 
   6   6   1      246.63      237.23     47.16 o 
   8   6   1      155.67      116.21     44.12 o 
  10   6   1        2.02      -27.52     19.00 o 
  12   6   1        1.64        1.40     21.62 o 
  14   6   1        0.09        3.58     32.90 o 
  16   6   1       19.57       36.71     28.63 o 
  18   6   1       23.52       12.73     38.69 o 
  20   6   1        3.91      -22.70     31.89 o 
 -13   7   1        0.46       -6.21     22.30 o 
 -11   7   1      101.29      119.66     31.30 o 
  -9   7   1        5.38       27.66     40.79 o 
  -7   7   1      149.75      281.88     53.39 o 
  -5   7   1       47.40       10.67     34.80 o 
  -3   7   1      296.40      353.24     29.25 o 
  -1   7   1       25.83       54.46     20.00 o 
   1   7   1       25.85       27.24     30.55 o 
   3   7   1      318.42      319.12     49.98 o 
   5   7   1      206.28      270.39     50.53 o 
   7   7   1      145.72      119.41     46.06 o 
   9   7   1        6.55      -44.10     39.41 o 
  11   7   1       38.11       50.26     20.52 o 
  13   7   1      473.22      450.79     37.90 o 
 -36   0   2      317.72      459.32     86.95 o 
 -34   0   2      201.12      158.44     69.08 o 
 -32   0   2      125.05      331.06     77.09 o 
 -30   0   2      102.35       70.50     61.93 o 
 -28   0   2      167.56      114.55     60.05 o 
 -26   0   2      468.69      416.89     71.76 o 
 -24   0   2     2059.05     1992.28     78.61 o 
 -22   0   2     1654.91     1393.34     48.60 o 
 -20   0   2       27.55       18.37     15.09 o 
 -18   0   2     1179.41     1176.42     36.15 o 
 -16   0   2     2512.42     2467.35     39.58 o 
 -14   0   2        0.52       -4.27      6.84 o 
 -12   0   2      232.68      434.97     15.02 o 
 -10   0   2    14230.00    13754.43    106.95 o 
  -8   0   2      510.24      548.92     15.75 o 
  -6   0   2    19734.71    18917.72    452.83 o 
  -4   0   2    19642.70    18653.47    206.69 o 
   0   0   2     3016.59     2982.69    179.30 o 
   2   0   2      871.71      995.02     14.08 o 
   4   0   2      754.44      600.10     16.75 o 
   6   0   2      193.99      226.85      9.71 o 
   8   0   2      845.61      704.86     14.67 o 
  10   0   2    19602.83    20036.91    146.25 o 
  12   0   2     1107.85     1462.33     25.08 o 
  14   0   2       74.50      132.56     12.64 o 
  16   0   2     3294.26     2859.49     47.42 o 
  18   0   2      882.93      930.17     39.02 o 
  20   0   2       47.49       49.22     17.72 o 
  22   0   2      322.34      218.63     25.73 o 
  24   0   2      884.93      892.35     58.50 o 
  26   0   2     1262.10     1146.03     99.50 o 
  28   0   2       90.53      120.83     61.86 o 
  30   0   2      857.00      688.41     93.90 o 
  32   0   2      867.50      950.29    105.74 o 
  34   0   2       16.16      -23.47     52.07 o 
 -35   1   2      355.86      497.83     94.46 o 
 -33   1   2       20.80       -9.00     39.80 o 
 -31   1   2       73.49      124.22     44.14 o 
 -29   1   2       10.23        6.67     36.33 o 
 -27   1   2        0.88       17.41     35.15 o 
 -25   1   2        0.72       21.31     16.59 o 
 -23   1   2        0.42       22.94     14.90 o 
 -21   1   2      333.60      312.78     17.75 o 
 -19   1   2       97.46       69.84     11.66 o 
 -17   1   2        3.00        2.35      7.36 o 
 -15   1   2      615.91      709.24     16.80 o 
 -13   1   2      412.59      474.00     12.70 o 
 -11   1   2      137.86      126.91      7.86 o 
  -9   1   2      780.47      817.58     15.18 o 
  -7   1   2     1207.25     1319.19     16.71 o 
  -5   1   2      255.26      249.09      8.34 o 
  -3   1   2     1482.22     1543.32     16.85 o 
  -1   1   2      881.67      949.14     10.31 o 
   1   1   2       15.06       29.14      3.27 o 
   3   1   2     4603.11     4870.84     34.43 o 
   5   1   2        6.20        7.26      2.43 o 
   7   1   2     3112.87     3186.79     29.12 o 
   9   1   2       81.74       35.36      6.49 o 
  11   1   2      746.79      717.22     15.19 o 
  13   1   2      583.70      618.60     15.36 o 
  15   1   2       24.43       11.86      6.96 o 
  17   1   2      851.16      914.03     22.34 o 
  19   1   2      972.94      977.19     27.55 o 
  21   1   2      207.92      210.41     18.21 o 
  23   1   2      179.75      143.93     22.55 o 
  25   1   2       22.11       62.49     28.16 o 
  27   1   2      207.63      216.71     44.47 o 
  29   1   2        0.11        5.74     81.61 o 
  31   1   2        9.49        9.06     34.81 o 
  33   1   2      106.47      160.70     46.49 o 
 -34   2   2        9.52       13.10     36.52 o 
 -32   2   2      528.90      750.62     70.59 o 
 -30   2   2      534.12      590.68     95.60 o 
 -28   2   2      536.77      617.15     51.56 o 
 -26   2   2      981.11      941.31     67.47 o 
 -24   2   2      517.85      570.17     45.71 o 
 -22   2   2     1915.95     1849.16     42.00 o 
 -20   2   2      513.80      559.44     22.83 o 
 -18   2   2    16485.36    15486.22    131.23 o 
 -16   2   2      609.09      543.03     17.65 o 
 -14   2   2     1741.34     1554.76     27.38 o 
 -12   2   2     1068.65      892.95     22.79 o 
 -10   2   2     4278.61     3998.22     42.60 o 
  -8   2   2     5648.19     5948.10     51.88 o 
  -6   2   2     2582.10     2468.09     24.58 o 
  -4   2   2    14511.47    13995.44     84.43 o 
  -2   2   2       66.76       52.98      4.50 o 
   0   2   2      908.86      947.50     12.60 o 
   2   2   2    12071.15    12515.70     81.63 o 
   4   2   2       47.74       -1.84      3.09 o 
   6   2   2       26.56       11.31      5.64 o 
   8   2   2     1275.95     1235.52     19.25 o 
  10   2   2     5463.95     5323.00     52.30 o 
  12   2   2     3094.63     2874.43     36.88 o 
  14   2   2       14.75       14.32      7.66 o 
  16   2   2     7749.13     7326.63     66.12 o 
  18   2   2     1016.87     1072.77     33.09 o 
  20   2   2      490.49      617.38     53.57 o 
  22   2   2      162.30      131.92     30.22 o 
  24   2   2     1059.02      916.38     53.82 o 
  26   2   2     1569.81     1553.46    100.55 o 
  28   2   2        7.04       -8.54     29.86 o 
  30   2   2      638.93      783.64     49.56 o 
  32   2   2       56.31       -4.25     51.30 o 
 -33   3   2        0.58      -75.82     45.15 o 
 -31   3   2       51.67      115.07     58.45 o 
 -29   3   2       50.48       20.38     49.26 o 
 -27   3   2        2.93      -24.83     45.06 o 
 -25   3   2        0.16       31.01     32.49 o 
 -23   3   2       21.74       26.92     32.09 o 
 -21   3   2      118.46      103.19     29.42 o 
 -19   3   2       51.93       21.24     18.29 o 
 -17   3   2      856.52      820.23     29.67 o 
 -15   3   2      220.11      246.29     20.58 o 
 -13   3   2       35.13       39.17     10.99 o 
 -11   3   2       61.16      102.91     13.27 o 
  -9   3   2       36.39       43.61      9.45 o 
  -7   3   2     1887.81     2060.17     26.50 o 
  -5   3   2      583.22      637.89     18.33 o 
  -3   3   2     1910.15     1930.45     18.91 o 
  -1   3   2        1.85        5.29      4.11 o 
   1   3   2      297.47      288.03     11.56 o 
   3   3   2     2498.43     2663.47     33.44 o 
   5   3   2     1099.53     1148.89     23.97 o 
   7   3   2       28.40       23.48      5.53 o 
   9   3   2      265.03      330.73     14.20 o 
  11   3   2     1320.48     1268.32     38.47 o 
  13   3   2      604.73      635.13     24.89 o 
  15   3   2     2884.01     2882.59     58.91 o 
  17   3   2       78.62       37.68     25.96 o 
  19   3   2     1508.56     1364.34     98.08 o 
  21   3   2      315.75      327.20     67.55 o 
  23   3   2        0.77      -41.67     27.57 o 
  25   3   2      121.59      156.41     57.36 o 
  27   3   2        0.18       79.06     56.27 o 
  29   3   2      183.90      238.97     70.19 o 
  31   3   2        2.84       22.99     58.89 o 
 -30   4   2       52.99       20.41     54.70 o 
 -28   4   2       87.95       40.74     50.17 o 
 -26   4   2      552.06      582.17     62.45 o 
 -24   4   2      246.70      231.45     45.29 o 
 -22   4   2       80.82       19.34     44.88 o 
 -20   4   2      289.47      276.16     40.19 o 
 -18   4   2     1359.15     1357.84     65.55 o 
 -16   4   2      577.49      569.02     35.30 o 
 -14   4   2      318.79      310.24     29.33 o 
 -12   4   2      892.23      879.72     31.49 o 
 -10   4   2     2730.03     2648.77     43.93 o 
  -8   4   2      655.33      652.89     20.06 o 
  -6   4   2      433.44      416.93     16.66 o 
  -4   4   2      485.64      470.67     15.33 o 
  -2   4   2      997.79      990.86     18.05 o 
   0   4   2      587.95      580.97     24.46 o 
   2   4   2     4313.56     4253.71     71.69 o 
   4   4   2     2013.91     1956.81     44.39 o 
   6   4   2        8.90       25.81     12.05 o 
   8   4   2     2098.45     2172.24     34.34 o 
  10   4   2     1594.02     1602.50     59.34 o 
  12   4   2      995.84      953.05     41.14 o 
  14   4   2       79.16       45.61     25.39 o 
  16   4   2     2652.02     2560.16     84.20 o 
  18   4   2     1012.29      974.54     61.39 o 
  20   4   2      131.46      134.30     36.92 o 
  22   4   2      492.30      459.93     54.77 o 
  24   4   2      279.07      230.62     48.79 o 
  26   4   2      199.65      208.30     61.32 o 
  28   4   2        1.30        7.88     51.04 o 
 -27   5   2      123.19       68.89     40.10 o 
 -25   5   2      207.05      142.69     42.72 o 
 -23   5   2       69.34       99.46     38.02 o 
 -21   5   2      186.58      209.59     53.45 o 
 -19   5   2        0.16        4.08     28.36 o 
 -17   5   2      597.48      572.66     84.99 o 
 -15   5   2     1086.27      992.25     89.73 o 
 -13   5   2       16.35       32.34     23.20 o 
 -11   5   2      108.75      105.97     20.48 o 
  -9   5   2       57.91       59.29     16.28 o 
  -7   5   2      253.52      256.37     24.83 o 
  -5   5   2     2458.32     2377.10     56.01 o 
  -3   5   2      137.39      159.18     19.83 o 
  -1   5   2     4213.61     4148.81     63.13 o 
   1   5   2     1342.51     1597.64    163.13 o 
   3   5   2        2.72        5.47     27.60 o 
   7   5   2        8.62        9.86     12.82 o 
   9   5   2      172.86      166.07     24.15 o 
  11   5   2        1.47      -12.55     19.76 o 
  13   5   2        7.16       -4.45     21.61 o 
  15   5   2        0.24      -24.34     23.37 o 
  17   5   2       49.37       32.18     29.22 o 
  19   5   2      361.47      369.27     47.04 o 
  21   5   2      452.29      377.44     51.22 o 
  23   5   2       12.77       18.98     36.04 o 
  25   5   2      239.49      229.27     49.82 o 
 -22   6   2      137.18       98.07     37.30 o 
 -20   6   2      266.21      243.18     41.73 o 
 -18   6   2       54.22      117.34     33.52 o 
 -16   6   2      153.76      220.24     37.09 o 
 -14   6   2       34.93       38.53     27.18 o 
 -12   6   2        3.08       11.70     23.81 o 
 -10   6   2      420.76      442.04     36.14 o 
  -8   6   2      116.66      137.95     24.71 o 
  -6   6   2      287.46      316.43     28.81 o 
  -4   6   2      436.81      440.66     30.82 o 
  -2   6   2      874.57      788.00     67.06 o 
   0   6   2       60.06       69.17     30.40 o 
   2   6   2      851.34      662.68     58.38 o 
   4   6   2      898.49      958.18     72.24 o 
   6   6   2       15.41        3.38     35.53 o 
   8   6   2      984.61      921.84     36.75 o 
  10   6   2      185.87      198.64     27.24 o 
  12   6   2      218.00      177.05     29.65 o 
  14   6   2       15.90       30.16     25.08 o 
  16   6   2        4.93        5.25     27.65 o 
  18   6   2      532.82      573.86     53.83 o 
  20   6   2       45.88       94.58     46.97 o 
 -13   7   2        4.62       35.91     23.80 o 
 -11   7   2       42.29       73.38     26.07 o 
  -9   7   2        6.74       47.68     34.22 o 
  -7   7   2      162.23      160.87     25.86 o 
  -5   7   2       67.49       66.39     22.14 o 
  -3   7   2       17.76       39.19     20.05 o 
  -1   7   2      194.40      215.58     25.50 o 
   1   7   2       60.85       33.50     34.33 o 
   3   7   2      352.31      326.63     54.02 o 
   5   7   2      114.69       85.50     42.03 o 
   7   7   2        0.00      -12.54     38.68 o 
   9   7   2       41.88       86.84     48.01 o 
  11   7   2       14.74      -27.71     18.76 o 
 -35   1   3      185.02      198.75     49.88 o 
 -33   1   3      721.55      959.63     74.21 o 
 -31   1   3      452.27      454.95     57.86 o 
 -29   1   3      539.89      548.10     58.62 o 
 -27   1   3      773.52      844.81     78.48 o 
 -25   1   3      380.26      280.86     28.26 o 
 -23   1   3      168.58      160.64     16.11 o 
 -21   1   3      669.07      738.44     24.01 o 
 -19   1   3     3424.41     3080.17     39.94 o 
 -17   1   3        8.56        5.20      7.60 o 
 -15   1   3       37.03        4.67      7.30 o 
 -13   1   3    11920.00    11884.48     74.07 o 
 -11   1   3     3549.73     3717.83     34.57 o 
  -9   1   3      465.69      505.42     12.35 o 
  -7   1   3     8204.35     7817.10     57.28 o 
  -5   1   3       32.91        5.61      4.87 o 
  -3   1   3    38693.25    40539.55    261.89 o 
  -1   1   3     3782.09     4068.68     30.79 o 
   1   1   3    59043.90    58677.67    321.03 o 
   3   1   3      973.41     1029.15     11.94 o 
   5   1   3      317.36      304.85      7.45 o 
   7   1   3     2424.87     2045.86     20.05 o 
   9   1   3      564.65      492.33     11.66 o 
  11   1   3     2436.60     2763.88     28.78 o 
  13   1   3     2834.43     2662.00     29.25 o 
  15   1   3     2220.94     2087.57     28.78 o 
  17   1   3      602.73      588.01     19.31 o 
  19   1   3        7.47       11.27      9.70 o 
  21   1   3     4206.62     3887.02     65.32 o 
  23   1   3      522.43      531.65     43.39 o 
  25   1   3      315.97      353.79     39.14 o 
  27   1   3      329.24      349.34     50.64 o 
  29   1   3      232.12      149.33     84.45 o 
  31   1   3      655.39      782.20    102.42 o 
  33   1   3       55.76       60.29     42.41 o 
 -34   2   3       11.62       21.35     38.34 o 
 -32   2   3      596.25      638.00     72.79 o 
 -30   2   3      170.84      203.80     39.66 o 
 -28   2   3      115.90       93.76     32.43 o 
 -26   2   3       61.63       63.72     38.99 o 
 -24   2   3      133.59      176.20     35.66 o 
 -22   2   3      738.62      674.31     34.55 o 
 -20   2   3      170.47      149.59     14.93 o 
 -18   2   3     3775.57     3558.37     49.55 o 
 -16   2   3      914.49      914.78     25.00 o 
 -14   2   3      753.49      782.68     18.48 o 
 -12   2   3       96.32       71.26     10.63 o 
 -10   2   3      652.58      657.82     18.83 o 
  -8   2   3     3454.78     3764.30     38.33 o 
  -6   2   3     2601.38     2793.22     30.11 o 
  -4   2   3      995.01     1189.28     15.36 o 
  -2   2   3        0.01        2.64      2.87 o 
   0   2   3      142.88      180.70      6.45 o 
   2   2   3     9352.47     9979.07     69.44 o 
   4   2   3     4537.05     5125.33     39.01 o 
   6   2   3      168.71      196.20      7.66 o 
   8   2   3      585.98      688.89     13.47 o 
  10   2   3      369.22      314.88     13.81 o 
  12   2   3     1652.20     1625.33     28.63 o 
  14   2   3     2364.47     2181.02     30.41 o 
  16   2   3      778.29      706.20     20.64 o 
  18   2   3     1464.19     1448.95     33.93 o 
  20   2   3      306.18      281.36     32.25 o 
  22   2   3       38.35      -10.83     24.90 o 
  24   2   3      183.24      197.83     35.99 o 
  26   2   3       13.17       16.87     26.47 o 
  28   2   3       58.33       89.69     29.69 o 
  30   2   3        4.74      -16.23     52.56 o 
 -33   3   3      242.89      278.75     74.24 o 
 -31   3   3        0.19      -26.43     47.95 o 
 -29   3   3      146.52      192.49     65.25 o 
 -27   3   3      370.93      310.71     65.33 o 
 -25   3   3      185.36      206.87     57.77 o 
 -23   3   3      597.28      531.35    104.58 o 
 -21   3   3      762.93      759.91     58.67 o 
 -19   3   3     4008.83     3616.17     61.73 o 
 -17   3   3      701.86      767.97     33.73 o 
 -15   3   3     2733.99     2645.78     50.95 o 
 -13   3   3     2652.50     2452.64     52.06 o 
 -11   3   3     1614.18     1512.66     48.68 o 
  -9   3   3      684.45      640.20     26.29 o 
  -7   3   3     3275.80     3470.23     36.83 o 
  -5   3   3    10191.53    10119.10     67.65 o 
  -3   3   3      455.18      530.54     11.00 o 
  -1   3   3      719.88      796.87     15.85 o 
   1   3   3     3356.00     3060.35     34.84 o 
   3   3   3        0.33       11.67      4.66 o 
   5   3   3      547.05      599.29     12.75 o 
   7   3   3      638.48      617.46     16.33 o 
   9   3   3     1519.43     1329.77     22.13 o 
  11   3   3      314.51      352.45     21.30 o 
  13   3   3     1091.82     1019.21     34.60 o 
  15   3   3     2964.91     2972.49     66.45 o 
  17   3   3       42.58       16.19     28.23 o 
  19   3   3      794.57      894.52     61.41 o 
  21   3   3      664.21      643.76     57.94 o 
  23   3   3      575.76      581.83     80.58 o 
  25   3   3       59.51       49.56     53.21 o 
  27   3   3      257.80      260.46     74.66 o 
  29   3   3      843.47      846.17    109.23 o 
 -30   4   3        1.80      -49.28     44.78 o 
 -28   4   3        3.59      -40.76     42.96 o 
 -26   4   3       60.85       58.18     37.32 o 
 -24   4   3      223.50      229.41     55.58 o 
 -22   4   3       28.39       31.44     32.35 o 
 -20   4   3      316.01      304.08     42.05 o 
 -18   4   3      514.37      452.33     45.75 o 
 -16   4   3     1418.86     1427.32     47.24 o 
 -14   4   3      179.38      183.28     21.86 o 
 -12   4   3        1.24        6.74     12.74 o 
 -10   4   3      462.89      474.00     20.99 o 
  -8   4   3      170.54      167.01     14.48 o 
  -6   4   3       23.21       18.48      7.88 o 
  -4   4   3      296.68      304.85     13.28 o 
  -2   4   3      574.05      546.85     17.26 o 
   0   4   3      198.20      198.14     19.03 o 
   2   4   3      163.71      169.30     17.00 o 
   4   4   3      339.56      329.86     20.34 o 
   6   4   3       17.55       40.05      9.38 o 
   8   4   3       44.06       35.57     13.99 o 
  10   4   3       94.65       77.81     18.11 o 
  12   4   3      244.89      258.62     27.23 o 
  14   4   3      184.32      115.15     31.84 o 
  16   4   3      399.17      454.96     44.49 o 
  18   4   3      314.42      292.66     42.85 o 
  20   4   3        7.93      -15.11     31.59 o 
  22   4   3        1.44      -27.10     46.76 o 
  24   4   3       42.05       55.16     38.52 o 
  26   4   3        4.36       35.75     49.96 o 
  28   4   3        0.98       58.36     60.14 o 
 -27   5   3       16.02       53.23     39.45 o 
 -25   5   3        0.73       -3.98     50.32 o 
 -23   5   3       72.03       44.78     43.65 o 
 -21   5   3      321.65      258.40     43.00 o 
 -19   5   3      322.02      264.12     40.70 o 
 -17   5   3        2.95       -6.52     25.29 o 
 -15   5   3        0.80       -5.28     23.55 o 
 -13   5   3      616.25      614.31     44.26 o 
 -11   5   3     2169.66     2147.77     58.86 o 
  -9   5   3       44.48       53.68     21.15 o 
  -7   5   3     2045.29     2048.87     57.24 o 
  -5   5   3       97.58       73.09     19.53 o 
  -3   5   3     1025.81     1077.02    111.17 o 
  -1   5   3     1041.02     1033.88    129.45 o 
   1   5   3     2174.67     2442.35    205.53 o 
   3   5   3     2600.42     3054.22    280.31 o 
   5   5   3      130.57      124.55     32.76 o 
   7   5   3      760.61      768.83     31.75 o 
   9   5   3        7.25       35.16     19.53 o 
  11   5   3      560.15      499.00     38.04 o 
  13   5   3      114.01      105.86     27.95 o 
  15   5   3      811.47      756.17     52.15 o 
  17   5   3      419.83      441.29     47.52 o 
  19   5   3        6.94        6.19     31.87 o 
  21   5   3     1002.37     1096.13     74.01 o 
  23   5   3      603.92      601.74    132.81 o 
 -22   6   3      103.59       95.50     36.92 o 
 -20   6   3      322.93      343.80     46.70 o 
 -18   6   3      102.21       81.48     49.38 o 
 -16   6   3        3.27      -41.28     26.46 o 
 -14   6   3       71.52       85.32     29.80 o 
 -12   6   3      335.21      294.02     35.70 o 
 -10   6   3       20.95       26.34     22.97 o 
  -8   6   3       72.37       49.28     23.23 o 
  -6   6   3       56.96       82.98     21.90 o 
  -4   6   3       75.52       62.61     21.01 o 
  -2   6   3      456.06      511.48     31.53 o 
   0   6   3      270.04      276.55     43.24 o 
   2   6   3      886.36      918.33     68.14 o 
   4   6   3      185.94      175.92     44.95 o 
   6   6   3      291.29      270.39     53.17 o 
   8   6   3       61.29       22.02     44.52 o 
  10   6   3        4.22        7.11     31.00 o 
  12   6   3      366.84      313.83     35.19 o 
  14   6   3      269.96      199.45     35.03 o 
  16   6   3       12.32       16.64     30.11 o 
  18   6   3       68.42       62.23     33.65 o 
 -13   7   3      263.04      372.17     39.52 o 
 -11   7   3      355.74      467.48     50.61 o 
  -9   7   3       14.06       27.41     22.18 o 
  -7   7   3      711.57      732.81     43.27 o 
  -5   7   3      269.99      251.73     30.34 o 
  -3   7   3        3.85        3.32     20.31 o 
  -1   7   3      235.58      267.96     46.05 o 
   1   7   3       21.06       40.26     35.64 o 
   3   7   3       44.43       27.16     37.41 o 
   5   7   3       49.12       -2.21     39.71 o 
   7   7   3      114.68       14.12     42.84 o 
   9   7   3      200.55      197.92     57.46 o 
  11   7   3       61.97       46.26     25.55 o 
 -36   0   4      252.98      290.76     80.42 o 
 -34   0   4      491.83      614.79     97.19 o 
 -32   0   4        5.54      -48.81     58.03 o 
 -30   0   4       74.23       31.41     59.18 o 
 -28   0   4     2353.69     2440.91    106.02 o 
 -26   0   4       16.40       51.56     35.36 o 
 -24   0   4       87.06      119.60     22.07 o 
 -22   0   4      415.96      458.70     27.88 o 
 -20   0   4     2085.26     1928.54     50.02 o 
 -18   0   4      880.46      933.84     29.74 o 
 -16   0   4      242.32      253.12     16.34 o 
 -14   0   4     7542.33     7311.06     68.08 o 
 -12   0   4        6.05       17.02      7.75 o 
 -10   0   4     1917.15     1912.46     28.03 o 
  -8   0   4    13354.42    12514.58    108.87 o 
  -6   0   4     6141.54     6339.66     61.14 o 
  -4   0   4     4824.00     5163.57     64.14 o 
  -2   0   4    16264.64    16227.33    141.92 o 
   0   0   4    74615.91    74841.94    751.63 o 
   2   0   4      712.18      650.35     12.39 o 
   4   0   4       79.91      104.13      6.98 o 
   6   0   4     9122.24     8679.93     68.28 o 
   8   0   4    11452.28    12047.24     98.77 o 
  10   0   4      309.57      338.07     12.94 o 
  12   0   4     4871.52     4883.89     55.00 o 
  14   0   4     4154.82     3961.57     50.92 o 
  16   0   4      184.72      237.89     19.81 o 
  18   0   4     1524.80     1388.20     45.85 o 
  20   0   4     3062.82     2938.89     67.58 o 
  22   0   4       82.21      129.68     45.26 o 
  24   0   4      207.79      157.26     55.56 o 
  26   0   4     1174.19     1383.54    107.89 o 
  28   0   4     1339.57     1528.91    118.06 o 
  30   0   4        0.05       79.09     59.50 o 
  32   0   4      422.60      402.70     78.59 o 
 -35   1   4      170.81      173.71     49.95 o 
 -33   1   4      365.44      339.61     55.49 o 
 -31   1   4        5.23       25.04     37.04 o 
 -29   1   4        6.06      -46.90     33.06 o 
 -27   1   4       13.72       -9.14     24.87 o 
 -25   1   4      173.99      131.39     22.46 o 
 -23   1   4     1257.93     1101.48     31.57 o 
 -21   1   4      144.68      116.97     14.04 o 
 -19   1   4      246.99      197.93     14.45 o 
 -17   1   4      422.54      439.79     16.88 o 
 -15   1   4     3938.76     3898.26     40.58 o 
 -13   1   4     6754.60     7555.18     55.26 o 
 -11   1   4      468.11      445.70     12.58 o 
  -9   1   4        0.91       -0.69      4.96 o 
  -7   1   4     1423.98     1583.51     24.14 o 
  -5   1   4      933.71      929.25     16.71 o 
  -3   1   4    56244.87    59324.57    378.50 o 
  -1   1   4     4887.09     4946.30     35.54 o 
   1   1   4    66613.26    69385.41    375.67 o 
   3   1   4     1345.60     1404.58     15.29 o 
   5   1   4       10.16        0.40      2.99 o 
   7   1   4      206.62      256.08      7.53 o 
   9   1   4       25.57       26.65      4.97 o 
  11   1   4     5006.65     5086.93     40.55 o 
  13   1   4       12.60       26.37      5.95 o 
  15   1   4     1732.91     1704.84     26.46 o 
  17   1   4       23.01       32.54      9.28 o 
  19   1   4       57.07       59.09     12.87 o 
  21   1   4      590.46      544.03     32.84 o 
  23   1   4      212.40      167.16     32.73 o 
  25   1   4        9.58       12.12     27.91 o 
  27   1   4      101.04       70.36     39.63 o 
  29   1   4       18.73       71.24     38.33 o 
  31   1   4      186.19      114.18    101.30 o 
 -34   2   4      253.06     1013.97     94.87 o 
 -32   2   4       38.51       88.55     74.98 o 
 -30   2   4      203.41      159.49     39.56 o 
 -28   2   4      545.50      627.18     52.39 o 
 -26   2   4       66.94       97.08     21.36 o 
 -24   2   4      133.28       95.63     30.89 o 
 -22   2   4     2816.51     2730.91     48.81 o 
 -20   2   4       26.87       41.38     12.35 o 
 -18   2   4      549.22      512.37     22.55 o 
 -16   2   4      689.04      649.48     21.74 o 
 -14   2   4     1506.11     1298.49     26.65 o 
 -12   2   4      216.48      257.66     12.75 o 
 -10   2   4     4039.32     4158.59     63.59 o 
  -8   2   4    16061.83    16208.58    139.14 o 
  -6   2   4     1119.14     1392.34     18.79 o 
  -4   2   4       48.70       35.79      4.94 o 
  -2   2   4    15554.09    16457.53     90.46 o 
   0   2   4     2949.65     2759.40     20.85 o 
   2   2   4      323.77      436.00     10.11 o 
   4   2   4     1154.10     1398.65     18.40 o 
   6   2   4     2808.81     2609.49     27.22 o 
   8   2   4     2904.08     3059.04     30.79 o 
  10   2   4       26.41       22.12      6.44 o 
  12   2   4     5046.96     4856.01     53.12 o 
  14   2   4     2285.50     2168.53     31.67 o 
  16   2   4      403.72      459.37     21.11 o 
  18   2   4      250.34      250.41     29.73 o 
  20   2   4     1234.96     1351.69     50.68 o 
  22   2   4      405.13      461.02     36.35 o 
  24   2   4      178.60      260.41     32.66 o 
  26   2   4     1055.63     1180.08    104.03 o 
  28   2   4        9.71       15.08     50.95 o 
  30   2   4      109.80       98.87     63.19 o 
 -33   3   4        5.07       23.36     53.54 o 
 -31   3   4        3.31       56.42     53.57 o 
 -29   3   4        1.88       37.95     52.06 o 
 -27   3   4       27.73       20.38     47.03 o 
 -25   3   4        0.48       -9.27     40.17 o 
 -23   3   4      112.25       59.55     32.97 o 
 -21   3   4       82.44       86.63     32.63 o 
 -19   3   4      215.61      228.34     26.20 o 
 -17   3   4     1706.14     1671.73     41.98 o 
 -15   3   4      136.50      138.09     17.20 o 
 -13   3   4      331.66      306.66     21.03 o 
 -11   3   4       22.49        6.31      9.57 o 
  -9   3   4        0.29        4.56      7.45 o 
  -7   3   4      133.61      155.89     11.10 o 
  -5   3   4      261.38      270.57     10.45 o 
  -3   3   4     1546.90     1586.56     19.27 o 
  -1   3   4       52.10       61.83      6.58 o 
   1   3   4      353.30      347.08     12.25 o 
   3   3   4     1233.41     1205.40     15.51 o 
   5   3   4      440.57      477.60     14.41 o 
   7   3   4       85.97      106.73      9.41 o 
   9   3   4      454.78      385.48     15.34 o 
  11   3   4        9.94       13.90     12.07 o 
  13   3   4      465.34      451.89     28.24 o 
  15   3   4        8.34       14.58     17.26 o 
  17   3   4      145.36      155.08     35.62 o 
  19   3   4       27.20       17.43     30.98 o 
  21   3   4      192.08      167.74     39.94 o 
  23   3   4      124.28      224.73     60.38 o 
  25   3   4      303.83      393.90     76.82 o 
  27   3   4        1.42        5.78     52.12 o 
  29   3   4        6.32      -57.83     45.39 o 
 -30   4   4        0.99        7.33     51.12 o 
 -28   4   4      100.41      138.06     83.23 o 
 -26   4   4      567.16      473.67     58.06 o 
 -24   4   4       83.69      137.92     40.49 o 
 -22   4   4     1603.76     1692.59    154.49 o 
 -20   4   4      462.41      354.86     44.14 o 
 -18   4   4       64.03       63.53     29.33 o 
 -16   4   4        9.11       -6.10     16.79 o 
 -14   4   4     1074.51     1027.81     38.96 o 
 -12   4   4      247.41      325.42     35.05 o 
 -10   4   4     1384.84     1355.24     32.28 o 
  -8   4   4     2466.93     2222.09     39.61 o 
  -6   4   4      102.45       80.85     11.24 o 
  -4   4   4      396.56      422.18     17.02 o 
  -2   4   4     3380.62     3254.52     37.60 o 
   0   4   4     2434.86     2335.22     50.29 o 
   2   4   4      786.92      718.12     30.48 o 
   4   4   4       12.51       33.29      8.78 o 
   6   4   4     3023.78     3017.70     38.80 o 
   8   4   4     1356.36     1221.49     41.14 o 
  10   4   4       25.95        8.53     20.06 o 
  12   4   4     1112.14     1113.29     65.60 o 
  14   4   4       63.21       82.38     47.39 o 
  16   4   4      533.22      548.89     49.65 o 
  18   4   4      787.29      816.41     59.54 o 
  20   4   4      978.34      926.05     67.69 o 
  22   4   4       30.87       12.60     35.39 o 
  24   4   4      101.18      227.25     64.42 o 
  26   4   4      219.74      183.83     68.44 o 
 -27   5   4      106.78      -10.94     36.16 o 
 -25   5   4        3.30       18.29     34.54 o 
 -23   5   4       13.80       23.78     33.70 o 
 -21   5   4      272.30      266.55     44.11 o 
 -19   5   4       24.85       39.43     30.08 o 
 -17   5   4       70.29       19.60     26.83 o 
 -15   5   4      170.28      186.24     32.20 o 
 -13   5   4      184.76      151.43     23.49 o 
 -11   5   4       38.56       76.17     24.17 o 
  -9   5   4        0.57        4.54     20.74 o 
  -7   5   4      631.67      630.18     38.03 o 
  -5   5   4       67.52       53.51     19.86 o 
  -3   5   4       28.35       28.28     16.81 o 
  -1   5   4        5.07       37.03     29.24 o 
   3   5   4       46.32       60.41     34.79 o 
   5   5   4       29.40       24.29     35.78 o 
   7   5   4        7.75       23.11     17.59 o 
   9   5   4       16.02       20.73     20.64 o 
  11   5   4       51.06       28.92     22.98 o 
  13   5   4       94.76      113.12     48.09 o 
  15   5   4       36.33       68.63     30.04 o 
  17   5   4      195.99      191.54     38.95 o 
  19   5   4      147.66      140.70     39.64 o 
  21   5   4      392.65      466.91     57.50 o 
  23   5   4       86.03       94.91     43.26 o 
 -22   6   4       19.33       27.95     33.56 o 
 -20   6   4      509.80      534.52     54.31 o 
 -18   6   4       10.98        0.67     28.80 o 
 -16   6   4      476.99      475.04     46.72 o 
 -14   6   4      720.93      708.62     50.23 o 
 -12   6   4       14.52       25.93     24.36 o 
 -10   6   4      529.98      639.59     44.12 o 
  -8   6   4      538.28      559.26     39.45 o 
  -6   6   4     1036.51     1017.93     45.65 o 
  -4   6   4      243.78      257.50     27.49 o 
  -2   6   4      540.47      592.61     34.24 o 
   0   6   4     1640.67     1591.68     83.66 o 
   2   6   4      125.05      112.66     39.75 o 
   4   6   4      394.90      338.09     56.08 o 
   6   6   4      414.50      326.94     59.69 o 
   8   6   4      203.86      193.82     28.20 o 
  10   6   4        2.19       20.66     21.71 o 
  12   6   4        0.19       21.14     24.32 o 
  14   6   4      615.65      511.01     47.02 o 
  16   6   4       13.65       -2.21     28.29 o 
  18   6   4       69.70       48.26     32.93 o 
 -13   7   4        0.20       26.65     26.84 o 
 -11   7   4       19.16      -11.28     23.80 o 
  -9   7   4      179.92      234.19     56.83 o 
  -7   7   4       55.76       19.64     23.02 o 
  -5   7   4       19.98       27.62     22.08 o 
  -3   7   4      182.09      183.96     37.62 o 
  -1   7   4       45.73       48.02     38.68 o 
   1   7   4      239.54      343.36     53.64 o 
   3   7   4      189.16      261.78     54.10 o 
   5   7   4      317.68      241.22     55.96 o 
   7   7   4      119.99      162.06     53.31 o 
   9   7   4       20.07      -25.36     42.89 o 
 -35   1   5       12.31       69.67     45.91 o 
 -33   1   5      123.44      195.71     42.52 o 
 -31   1   5     1399.36     1471.37     72.47 o 
 -29   1   5      359.46      405.48     46.21 o 
 -27   1   5       37.01       39.10     24.30 o 
 -25   1   5      278.78      330.83     28.20 o 
 -23   1   5     1553.82     1445.39     35.83 o 
 -21   1   5      620.03      630.06     24.20 o 
 -19   1   5      222.22      272.90     17.36 o 
 -17   1   5     8576.93     8057.15     68.76 o 
 -15   1   5       10.59       -1.33      8.20 o 
 -13   1   5      519.00      556.92     15.26 o 
 -11   1   5     1034.68      917.86     17.77 o 
  -9   1   5      144.33       56.09      7.25 o 
  -7   1   5      662.76      644.29     13.92 o 
  -5   1   5       24.95       61.08      6.86 o 
  -3   1   5    64761.62    65912.27    418.88 o 
  -1   1   5      158.84      190.13      7.75 o 
   1   1   5     5017.16     5711.11     39.15 o 
   3   1   5     8790.27     8746.67     54.81 o 
   5   1   5     1682.44     1490.68     16.41 o 
   7   1   5     7828.89     8638.93     57.94 o 
   9   1   5     1672.79     1728.28     20.71 o 
  11   1   5     8598.50     8900.46     63.38 o 
  13   1   5      665.76      586.04     16.31 o 
  15   1   5      549.85      552.87     18.82 o 
  17   1   5     3934.74     3717.21     61.26 o 
  19   1   5       44.22       92.86     19.17 o 
  21   1   5       61.30      125.09     24.91 o 
  23   1   5        1.50       20.29     26.86 o 
  25   1   5      394.64      433.99     43.58 o 
  27   1   5      692.13      823.94     68.40 o 
  29   1   5      316.80      162.19    151.00 o 
  31   1   5      951.14     1006.43     89.96 o 
 -34   2   5       18.44      722.67     85.81 o 
 -32   2   5        1.44       44.95     49.51 o 
 -30   2   5        7.55       29.88     35.26 o 
 -28   2   5      116.10      121.97     34.91 o 
 -26   2   5        4.87      -27.72     26.11 o 
 -24   2   5      135.86      155.03     23.29 o 
 -22   2   5       12.15       15.45     16.67 o 
 -20   2   5      328.89      351.40     20.30 o 
 -18   2   5      169.03      158.31     16.17 o 
 -16   2   5      120.41      110.43     12.57 o 
 -14   2   5       25.29       33.07     10.45 o 
 -12   2   5        0.19       -0.29      7.95 o 
 -10   2   5      209.80      241.18     11.71 o 
  -8   2   5        7.60       10.92      5.54 o 
  -6   2   5      494.41      571.33     13.76 o 
  -4   2   5      292.23      267.10      9.39 o 
  -2   2   5      153.53      159.69      7.19 o 
   0   2   5      560.86      634.13     10.69 o 
   2   2   5       60.15       43.09      6.42 o 
   4   2   5     2981.41     3289.34     30.82 o 
   6   2   5       21.82       21.49      5.13 o 
   8   2   5      196.48      193.53     14.24 o 
  10   2   5        0.17        3.51      4.86 o 
  12   2   5       23.43        5.73      7.63 o 
  14   2   5     1660.58     1645.18     36.81 o 
  16   2   5       63.21       86.42     19.88 o 
  18   2   5     1792.49     1816.25     77.05 o 
  20   2   5      302.36      356.29     32.79 o 
  22   2   5       52.94       20.44     37.61 o 
  24   2   5       64.01       73.18     27.95 o 
  26   2   5       50.64       63.20     32.31 o 
  28   2   5       49.85       26.68     36.02 o 
  30   2   5       57.07      132.70     68.31 o 
 -33   3   5      101.30      188.49     65.31 o 
 -31   3   5      176.05      194.22     67.36 o 
 -29   3   5      976.56      936.03    103.74 o 
 -27   3   5        8.70      -44.41     34.44 o 
 -25   3   5      283.22      327.88     47.76 o 
 -23   3   5      864.91      856.19     66.04 o 
 -21   3   5      853.62      844.37     48.89 o 
 -19   3   5       87.14       51.68     19.20 o 
 -17   3   5      770.01      786.99     30.16 o 
 -15   3   5     1561.26     1466.75     39.07 o 
 -13   3   5      103.93      102.23     15.94 o 
 -11   3   5      353.35      353.13     20.88 o 
  -9   3   5     1813.32     1622.07     31.26 o 
  -7   3   5      100.11       89.91      9.25 o 
  -5   3   5     1388.16     1350.35     19.70 o 
  -3   3   5     2568.76     2557.82     30.03 o 
  -1   3   5     2118.28     2021.90     21.59 o 
   1   3   5      597.98      580.46     12.17 o 
   3   3   5     1670.10     1619.63     26.14 o 
   5   3   5     4874.63     4818.27     47.42 o 
   7   3   5      389.72      390.70     15.18 o 
   9   3   5      953.52      908.32     26.25 o 
  11   3   5      639.82      584.44     41.89 o 
  13   3   5     1315.54     1468.13     45.39 o 
  15   3   5      282.29      299.83     40.77 o 
  17   3   5      386.49      431.80     68.63 o 
  19   3   5     1109.77     1129.50    131.30 o 
  21   3   5        3.55      -12.86     37.17 o 
  23   3   5       32.89      -20.78     47.41 o 
  25   3   5       11.88        9.87     51.44 o 
  27   3   5      312.37      201.11     68.90 o 
  29   3   5       53.26       20.97     54.92 o 
 -30   4   5       78.17       44.66     54.97 o 
 -28   4   5       15.90       61.21     38.63 o 
 -26   4   5       97.55       85.92     39.22 o 
 -24   4   5      220.93      270.05     62.76 o 
 -22   4   5        8.85      -46.28     26.91 o 
 -20   4   5     1782.78     1698.82     73.43 o 
 -18   4   5      411.25      320.37     41.95 o 
 -16   4   5     4711.44     4336.27     90.01 o 
 -14   4   5     1414.49     1263.66     46.70 o 
 -12   4   5       87.91       75.04     15.11 o 
 -10   4   5      528.93      556.46     23.48 o 
  -8   4   5      374.67      405.47     22.37 o 
  -6   4   5     7735.90     7585.60     81.67 o 
  -4   4   5     5470.21     5501.41     57.05 o 
  -2   4   5     1385.75     1437.21     27.64 o 
   0   4   5       74.47       93.95     12.72 o 
   2   4   5       80.24       89.97     12.81 o 
   4   4   5     1792.76     2075.10     41.05 o 
   6   4   5       73.89      129.43     19.26 o 
   8   4   5      608.07      528.42     32.82 o 
  10   4   5      106.93       86.87     32.06 o 
  12   4   5      770.03      737.29     50.12 o 
  14   4   5     1805.05     1941.46    115.19 o 
  16   4   5     1830.91     1900.53     79.42 o 
  18   4   5      974.94      995.44     70.07 o 
  20   4   5      520.14      535.59     59.58 o 
  22   4   5      274.75      263.10     51.09 o 
  24   4   5       37.69       69.24     54.82 o 
  26   4   5      258.84      136.55     61.85 o 
 -27   5   5       64.12       30.18     38.37 o 
 -25   5   5      390.11      411.77     55.28 o 
 -23   5   5      852.35      844.08     67.97 o 
 -21   5   5       48.23       87.25     35.43 o 
 -19   5   5       72.40      112.40     34.13 o 
 -17   5   5       15.60       30.90     26.92 o 
 -15   5   5      119.85      192.41     50.79 o 
 -13   5   5      169.98      122.21     27.71 o 
 -11   5   5      922.10      932.51     94.93 o 
  -9   5   5      681.22      642.02     41.68 o 
  -7   5   5      215.86      229.94     27.67 o 
  -5   5   5      538.16      566.51     36.69 o 
  -3   5   5      726.76      779.22     65.17 o 
   1   5   5       26.07       23.84     33.33 o 
   3   5   5     1574.70     1397.01     83.09 o 
   5   5   5     1782.82     1630.03     47.81 o 
   7   5   5      204.12      220.24     43.93 o 
   9   5   5      489.72      471.99     49.57 o 
  11   5   5     1081.66     1057.86     77.66 o 
  13   5   5      199.69      147.44     33.70 o 
  15   5   5       58.28        6.23     29.86 o 
  17   5   5      300.11      278.80     44.00 o 
  19   5   5      368.93      482.47     55.77 o 
  21   5   5        7.63       30.65     72.23 o 
  23   5   5      193.17      259.23     76.22 o 
 -22   6   5       66.23       63.92     46.12 o 
 -20   6   5       26.31       68.66     55.32 o 
 -18   6   5       20.63       28.17     30.63 o 
 -16   6   5      102.64       83.25     31.40 o 
 -14   6   5       21.50       -5.20     26.23 o 
 -12   6   5        3.37      -15.27     27.76 o 
 -10   6   5       27.45       61.27     25.23 o 
  -8   6   5        4.09       26.88     22.81 o 
  -6   6   5       56.50       79.05     23.53 o 
  -4   6   5      571.40      539.08     36.71 o 
  -2   6   5      120.04      115.22     22.41 o 
   0   6   5      110.47      101.96     39.32 o 
   2   6   5      202.84      266.32     52.01 o 
   4   6   5       24.29       54.18     40.83 o 
   6   6   5        2.42      -31.75     40.61 o 
   8   6   5        0.33       -5.75     14.79 o 
  10   6   5       40.61       24.31     41.99 o 
  12   6   5      129.93      176.22     32.26 o 
  14   6   5        8.77       15.17     26.70 o 
  16   6   5        9.53      -31.29     26.98 o 
  18   6   5       26.37       83.56     36.14 o 
 -13   7   5      269.02      272.80     37.20 o 
 -11   7   5       58.13       75.37     39.89 o 
  -9   7   5        2.68       19.35     25.24 o 
  -7   7   5      278.66      306.68     34.43 o 
  -5   7   5      455.67      502.04     41.36 o 
  -3   7   5      713.18      723.38     41.50 o 
  -1   7   5        3.31        2.22     35.31 o 
   1   7   5        0.84        4.18     35.80 o 
   3   7   5      339.42      363.63     62.18 o 
   5   7   5      875.73     1130.18     93.58 o 
   7   7   5       43.83       47.62     46.35 o 
   9   7   5      171.66      169.42     58.24 o 
 -36   0   6      101.07      192.61     73.78 o 
 -34   0   6       29.23       51.82     69.35 o 
 -32   0   6      601.45      711.33    100.08 o 
 -30   0   6      190.80      143.35     78.61 o 
 -28   0   6     2349.80     2455.71    107.87 o 
 -26   0   6     1167.30     1134.51     78.56 o 
 -24   0   6      100.56      105.82     22.74 o 
 -22   0   6       75.76       67.93     17.55 o 
 -20   0   6     1890.37     1841.16     45.56 o 
 -18   0   6     3361.23     3028.83     50.38 o 
 -16   0   6      284.64      286.41     18.04 o 
 -14   0   6      314.10      214.98     14.05 o 
 -12   0   6     1635.24     1422.43     27.91 o 
 -10   0   6     3824.62     4116.93     46.57 o 
  -8   0   6       17.43       17.12      8.58 o 
  -6   0   6      338.02      247.06     14.11 o 
  -4   0   6      637.08      763.88     19.51 o 
  -2   0   6     6204.96     6753.20     71.73 o 
   0   0   6      361.25      407.31     13.49 o 
   2   0   6     6534.03     6179.80     55.11 o 
   4   0   6     6215.13     6320.25     53.36 o 
   6   0   6      365.37      350.77     11.22 o 
   8   0   6     6806.66     6601.82     68.65 o 
  10   0   6     1697.69     1607.36     29.40 o 
  12   0   6     2046.52     1978.32     31.70 o 
  14   0   6      842.89      824.38     28.92 o 
  16   0   6     3072.10     2902.87     57.25 o 
  18   0   6     3579.95     3757.36     75.99 o 
  20   0   6      191.00      205.67     25.85 o 
  22   0   6      508.54      493.40     48.80 o 
  24   0   6      703.28      747.13     91.38 o 
  26   0   6      274.39      395.06     76.97 o 
  28   0   6      667.25      632.97     92.19 o 
  30   0   6        0.77       63.75     58.48 o 
 -35   1   6      643.49     1034.94    156.91 o 
 -33   1   6       61.03      138.66     48.04 o 
 -31   1   6      420.57      563.02     54.37 o 
 -29   1   6       78.72       90.03     50.88 o 
 -27   1   6      107.26      133.13     28.43 o 
 -25   1   6      249.88      263.84     30.26 o 
 -23   1   6      530.87      529.37     26.92 o 
 -21   1   6     7677.19     7189.92     73.18 o 
 -19   1   6      205.82      199.72     16.76 o 
 -17   1   6     3067.74     2792.55     39.30 o 
 -15   1   6      104.21      131.71     11.79 o 
 -13   1   6      589.10      560.26     15.35 o 
 -11   1   6      377.91      442.71     14.55 o 
  -9   1   6      132.65      119.10      8.81 o 
  -7   1   6     9225.46     9581.10     67.72 o 
  -5   1   6     4611.81     4731.93     42.79 o 
  -3   1   6     1165.63     1209.48     18.81 o 
  -1   1   6    10990.49    12071.56     77.26 o 
   1   1   6        2.21        1.10      3.67 o 
   3   1   6     3084.43     3517.62     28.62 o 
   5   1   6      277.76      307.21      8.26 o 
   7   1   6       22.11       11.08      4.55 o 
   9   1   6      840.79      935.77     15.23 o 
  11   1   6      356.52      414.91     12.17 o 
  13   1   6     3604.55     3636.89     38.34 o 
  15   1   6      107.59      114.64     12.70 o 
  17   1   6       37.83       29.91     16.26 o 
  19   1   6       74.83       98.18     19.12 o 
  21   1   6      445.88      448.55     41.21 o 
  23   1   6       63.33       47.56     25.25 o 
  25   1   6        0.14       23.20     68.78 o 
  27   1   6       36.94       46.29     31.26 o 
  29   1   6      110.52      105.77     41.26 o 
  31   1   6       56.73       19.04     42.19 o 
 -34   2   6       45.11      168.68     80.73 o 
 -32   2   6      871.72     1025.35     60.12 o 
 -30   2   6       36.45       85.96     44.89 o 
 -28   2   6      568.33      528.63     49.85 o 
 -26   2   6     1645.86     1664.54     69.88 o 
 -24   2   6      113.20      136.14     21.10 o 
 -22   2   6      524.54      483.57     27.61 o 
 -20   2   6     1178.90     1090.11     28.96 o 
 -18   2   6     6786.04     6036.08     70.74 o 
 -16   2   6      100.58      125.43     14.91 o 
 -14   2   6       22.79       42.52     11.54 o 
 -12   2   6     6393.65     5906.52     67.94 o 
 -10   2   6     1618.53     1592.24     26.75 o 
  -8   2   6      309.34      333.87     19.00 o 
  -6   2   6     3221.99     3181.79     35.50 o 
  -4   2   6     2558.12     2302.98     24.89 o 
  -2   2   6       12.07        6.63      4.09 o 
   0   2   6     3119.70     3319.84     27.94 o 
   2   2   6    10044.53    10037.93     71.83 o 
   4   2   6      654.45      800.77     14.54 o 
   6   2   6        8.57       -3.09      5.17 o 
   8   2   6     6854.26     6522.80     62.13 o 
  10   2   6     2005.68     1947.86     28.70 o 
  12   2   6       78.13       72.44     13.28 o 
  14   2   6     1239.99     1219.11     34.29 o 
  16   2   6     1855.52     1930.67     52.82 o 
  18   2   6      369.44      377.74     30.45 o 
  20   2   6      247.09      289.74     31.11 o 
  22   2   6      706.31      799.08     44.36 o 
  24   2   6      225.80      317.04     34.18 o 
  26   2   6      200.70      171.57     30.70 o 
  28   2   6       65.94       45.41     34.78 o 
  30   2   6       14.35      -15.85     63.97 o 
 -33   3   6       94.37      170.96     67.37 o 
 -31   3   6        9.30       -9.11     51.44 o 
 -29   3   6        7.91       24.90     50.88 o 
 -27   3   6       25.92       49.48     36.74 o 
 -25   3   6      166.54      158.92     38.49 o 
 -23   3   6      262.85      181.32     32.82 o 
 -21   3   6        0.29      -23.01     27.51 o 
 -19   3   6       42.74       57.63     20.09 o 
 -17   3   6       57.75       86.25     18.32 o 
 -15   3   6        2.61       -0.29     11.89 o 
 -13   3   6       89.66       95.41     15.16 o 
 -11   3   6       55.64       70.80     12.71 o 
  -9   3   6        1.82        0.94      8.92 o 
  -7   3   6       23.61       39.50      8.16 o 
  -5   3   6      569.01      577.03     14.60 o 
  -3   3   6      816.44      782.82     14.83 o 
  -1   3   6     1024.77     1044.15     18.15 o 
   1   3   6        0.65       -5.15      5.52 o 
   3   3   6      502.44      503.27     15.07 o 
   5   3   6       51.01       50.07      8.09 o 
   7   3   6       27.26       18.08      6.63 o 
   9   3   6        3.20       10.92     15.91 o 
  11   3   6      158.88      143.55     23.32 o 
  13   3   6      167.88      149.62     32.49 o 
  15   3   6      777.81      782.22     59.49 o 
  17   3   6       54.84       60.75     35.63 o 
  19   3   6       50.64       25.03     33.17 o 
  21   3   6       21.17       26.86     46.34 o 
  23   3   6      147.56      120.42     57.85 o 
  25   3   6        0.09      -60.98     48.12 o 
  27   3   6       50.61       22.18     58.41 o 
 -30   4   6       50.40        3.32     49.29 o 
 -28   4   6      250.31      291.07     52.10 o 
 -26   4   6     1448.69     1491.52     82.91 o 
 -24   4   6        3.30      -28.44     37.15 o 
 -22   4   6       20.07       40.89     32.03 o 
 -20   4   6      233.65      246.62     39.69 o 
 -18   4   6     1298.85     1209.67     61.25 o 
 -16   4   6       89.58       86.43     21.94 o 
 -14   4   6       37.95       23.54     14.15 o 
 -12   4   6     1424.40     1473.79     37.33 o 
 -10   4   6      985.77      899.60     26.90 o 
  -8   4   6        8.25       15.80     14.78 o 
  -6   4   6     1150.48     1153.09     28.93 o 
  -4   4   6      222.78      213.52     16.98 o 
  -2   4   6      231.18      229.24     15.31 o 
   0   4   6     1075.13     1006.03     24.04 o 
   2   4   6     5813.56     5727.86     65.42 o 
   4   4   6     1511.10     1400.07     34.03 o 
   6   4   6     1236.62     1145.12     74.70 o 
   8   4   6     1690.79     1725.76     52.85 o 
  10   4   6       14.50       53.46     26.11 o 
  12   4   6     1810.95     1811.76     71.75 o 
  14   4   6       29.39      -13.05     26.54 o 
  16   4   6     3438.15     3401.84    106.86 o 
  18   4   6      534.40      412.82     50.99 o 
  20   4   6        0.38      -40.71     34.04 o 
  22   4   6      377.83      434.54     76.00 o 
  24   4   6      185.89      121.96     57.80 o 
  26   4   6       64.90       32.66     56.60 o 
 -27   5   6        0.25       27.83     37.07 o 
 -25   5   6       97.12       76.83     40.67 o 
 -23   5   6        0.07        0.13     32.20 o 
 -21   5   6       29.21       24.47     51.20 o 
 -19   5   6       27.60       38.74     30.45 o 
 -17   5   6      120.77      115.36     31.03 o 
 -15   5   6       10.92       24.90     26.14 o 
 -13   5   6      529.57      555.94     43.93 o 
 -11   5   6       10.57       13.77     22.63 o 
  -9   5   6        4.21       -9.65     21.22 o 
  -7   5   6       97.93       97.69     24.45 o 
  -5   5   6      744.81      761.01     44.39 o 
  -3   5   6       24.31       50.30     32.66 o 
  -1   5   6      277.60      265.45     26.55 o 
   1   5   6      306.99      296.86     25.69 o 
   3   5   6        0.14       13.59     18.02 o 
   5   5   6        0.44      -10.13     23.98 o 
   7   5   6      209.24      172.35     20.77 o 
   9   5   6       30.72       27.07     22.47 o 
  11   5   6        7.83      -14.92     22.73 o 
  13   5   6      183.50      156.62     35.98 o 
  15   5   6       71.21       41.58     31.89 o 
  17   5   6      127.90      130.08     37.77 o 
  19   5   6       34.78       11.97     40.24 o 
  21   5   6       43.78        0.42     34.88 o 
 -22   6   6        0.02      -18.49     31.72 o 
 -20   6   6      478.39      508.62     53.74 o 
 -18   6   6      435.97      434.41     49.19 o 
 -16   6   6      179.10      233.34     37.70 o 
 -14   6   6      286.05      294.38     41.27 o 
 -12   6   6       19.07        0.34     26.53 o 
 -10   6   6      755.83      834.24     49.99 o 
  -8   6   6       34.04       43.24     25.39 o 
  -6   6   6      676.14      699.46     42.60 o 
  -4   6   6      573.54      648.43     41.49 o 
  -2   6   6       73.31       52.61     21.16 o 
   0   6   6      734.27      710.90     38.64 o 
   2   6   6       38.93       31.28     37.75 o 
   4   6   6      286.51      317.41     28.85 o 
   6   6   6      288.02      293.92     30.70 o 
   8   6   6      321.83      295.23     33.73 o 
  10   6   6      537.55      569.46     45.32 o 
  12   6   6       10.04      -10.03     19.65 o 
  14   6   6      449.44      454.44     36.25 o 
  16   6   6       97.06       79.90     26.03 o 
 -13   7   6        0.08       23.70     26.88 o 
 -11   7   6       92.33       72.86     28.28 o 
  -9   7   6        5.06      -16.00     23.48 o 
  -7   7   6       12.58       59.54     25.06 o 
  -5   7   6       16.55       20.26     25.61 o 
  -3   7   6      245.02      263.80     30.74 o 
  -1   7   6     2581.22     2520.26    117.63 o 
   1   7   6       62.47       64.79     44.50 o 
   3   7   6     1673.86     1579.47    102.73 o 
   5   7   6        1.53       40.77     47.00 o 
   7   7   6      158.58      210.38     61.17 o 
 -37   1   7        0.62       20.51     39.53 o 
 -35   1   7       91.47      184.58     76.66 o 
 -33   1   7      165.89      205.91     43.47 o 
 -31   1   7       56.34      146.87     38.16 o 
 -29   1   7      289.48      294.25     43.19 o 
 -27   1   7      268.33      281.74     30.16 o 
 -25   1   7       12.34       35.43     16.02 o 
 -23   1   7       30.47       33.87     13.32 o 
 -21   1   7     9797.43     9216.85     87.36 o 
 -19   1   7      263.74      281.77     17.83 o 
 -17   1   7     2212.23     2038.92     33.26 o 
 -15   1   7      302.33      233.88     13.81 o 
 -13   1   7     5723.11     5334.15     49.81 o 
 -11   1   7     3998.43     4429.23     42.47 o 
  -9   1   7      702.98      793.46     16.65 o 
  -7   1   7    19639.06    20064.34    134.34 o 
  -5   1   7       20.46       13.67      6.89 o 
  -3   1   7     6291.32     6497.24     53.80 o 
  -1   1   7     8486.00     8860.90     64.05 o 
   1   1   7      610.49      491.02     11.86 o 
   3   1   7      848.39     1033.20     17.19 o 
   5   1   7     1347.76     1666.78     22.49 o 
   7   1   7     4328.87     4029.65     34.96 o 
   9   1   7     2567.36     2629.43     25.33 o 
  11   1   7      396.85      372.53     11.56 o 
  13   1   7     7824.67     7524.94     71.30 o 
  15   1   7       55.10       51.10     11.30 o 
  17   1   7      280.66      298.83     23.04 o 
  19   1   7       21.09       23.59     16.06 o 
  21   1   7     2676.55     2662.08     69.44 o 
  23   1   7     1083.63     1230.73     52.35 o 
  25   1   7       30.75       -7.63     36.28 o 
  27   1   7      777.31      498.48    183.06 o 
  29   1   7       32.74        5.34     37.59 o 
 -34   2   7      480.77      568.62     69.76 o 
 -32   2   7       17.15       61.73     31.17 o 
 -30   2   7       50.89       94.99     31.95 o 
 -28   2   7      156.60      157.19     43.61 o 
 -26   2   7      337.52      346.44     41.66 o 
 -24   2   7      645.47      601.80     37.14 o 
 -22   2   7      260.51      291.12     26.58 o 
 -20   2   7      148.72      128.87     15.92 o 
 -18   2   7     1494.44     1402.79     34.61 o 
 -16   2   7      305.86      331.36     20.04 o 
 -14   2   7     1288.97     1384.69     31.61 o 
 -12   2   7      189.51      243.66     15.76 o 
 -10   2   7      435.61      476.00     17.49 o 
  -8   2   7      550.78      683.11     15.58 o 
  -6   2   7     2579.16     3029.54     32.49 o 
  -4   2   7     7673.60     8187.79     62.69 o 
  -2   2   7     9256.90     9879.67     65.95 o 
   0   2   7      470.44      645.37     11.20 o 
   2   2   7      188.91      282.91      9.90 o 
   4   2   7      398.07      427.93     17.04 o 
   6   2   7        6.97       14.15      9.36 o 
   8   2   7      737.87      785.51     27.07 o 
  10   2   7     1532.48     1398.70     40.01 o 
  12   2   7     1114.23     1092.11     31.57 o 
  14   2   7       96.22       88.28     13.97 o 
  16   2   7      201.88      228.54     18.57 o 
  18   2   7       14.15       -1.80     20.84 o 
  20   2   7       37.98       31.41     22.67 o 
  22   2   7       17.37       27.63     27.17 o 
  24   2   7      152.81      167.44     27.15 o 
  26   2   7       27.88       30.73     25.49 o 
  28   2   7       29.38       98.66     68.39 o 
 -33   3   7      103.78      216.72     68.71 o 
 -31   3   7       42.33      280.21    155.16 o 
 -29   3   7      344.53      260.73     69.36 o 
 -27   3   7       38.65       39.22     34.39 o 
 -25   3   7       62.52       57.74     34.99 o 
 -23   3   7      126.78       41.25     90.43 o 
 -21   3   7     1147.84     1069.10     66.54 o 
 -19   3   7      767.64      787.20     37.27 o 
 -17   3   7        8.96        9.15     11.11 o 
 -15   3   7     1685.59     1635.72     44.63 o 
 -13   3   7     1842.89     1609.27     39.34 o 
 -11   3   7     2447.68     2309.52     48.63 o 
  -9   3   7     1364.47     1394.43     33.64 o 
  -7   3   7     1795.75     1741.10     34.18 o 
  -5   3   7     1996.63     1959.49     27.28 o 
  -3   3   7      621.02      574.89     15.78 o 
  -1   3   7     1721.93     1743.45     23.14 o 
   1   3   7      950.21      927.16     21.26 o 
   3   3   7      818.67      810.78     19.97 o 
   5   3   7     1609.44     1689.14     30.22 o 
   7   3   7      777.77      830.25     34.06 o 
   9   3   7      851.74      830.41     54.47 o 
  11   3   7      202.92      177.57     25.79 o 
  13   3   7     1492.98     1428.33    115.10 o 
  15   3   7      688.73      735.55     58.27 o 
  17   3   7      331.12      364.60     48.31 o 
  19   3   7     1084.58     1079.36     73.02 o 
  21   3   7      290.32      269.89     65.55 o 
  23   3   7      826.56      805.50    100.76 o 
  25   3   7        0.41      -27.09     37.25 o 
  27   3   7      214.90      244.63     51.82 o 
 -30   4   7       70.54       39.42     48.37 o 
 -28   4   7       44.47        9.27     45.43 o 
 -26   4   7       19.53       29.48     35.71 o 
 -24   4   7       61.75       58.61     37.28 o 
 -22   4   7        0.01      -22.58     28.85 o 
 -20   4   7        3.46       14.87     28.93 o 
 -18   4   7     1400.45     1289.41     52.07 o 
 -16   4   7      279.81      230.28     27.97 o 
 -14   4   7      236.42      127.38     21.53 o 
 -12   4   7      289.53      310.91     24.90 o 
 -10   4   7      860.01      837.56     27.54 o 
  -8   4   7      668.21      701.60     26.50 o 
  -6   4   7       23.61       56.00     14.85 o 
  -4   4   7     5069.94     5001.60     68.92 o 
  -2   4   7     1102.54     1157.65     29.83 o 
   0   4   7      914.22      898.42     35.20 o 
   2   4   7        2.80       48.65     26.67 o 
   4   4   7      830.84      763.92     42.28 o 
   6   4   7      151.87       89.42     16.55 o 
   8   4   7       78.60       70.16     25.35 o 
  10   4   7        0.18        4.10     30.08 o 
  12   4   7        5.30        4.12     26.89 o 
  14   4   7        2.94        7.38     28.85 o 
  16   4   7     1446.38     1592.71     76.97 o 
  18   4   7      978.57     1014.44     70.02 o 
  20   4   7      299.56      306.98     62.48 o 
  22   4   7      355.81      359.43     51.73 o 
  24   4   7       14.12      -25.45     33.74 o 
 -27   5   7      158.57      215.87     48.31 o 
 -25   5   7       75.80       17.72     36.06 o 
 -23   5   7      584.43      571.21     58.49 o 
 -21   5   7     1282.06     1220.90     73.01 o 
 -19   5   7       11.54        4.58     29.18 o 
 -17   5   7       57.99       69.92     30.06 o 
 -15   5   7      175.65      224.22     34.33 o 
 -13   5   7     2183.93     2201.63    107.44 o 
 -11   5   7       92.68       99.95     27.29 o 
  -9   5   7      485.27      481.32     40.13 o 
  -7   5   7      587.70      560.50     40.23 o 
  -5   5   7      263.22      288.42     31.06 o 
  -3   5   7      343.86      309.24     31.35 o 
  -1   5   7      386.03      415.90     32.81 o 
   1   5   7      972.83      881.46     43.15 o 
   3   5   7       19.60       19.62     20.58 o 
   5   5   7       73.69       82.19     24.30 o 
   7   5   7      343.93      396.35     36.72 o 
   9   5   7      172.26      155.83     23.18 o 
  11   5   7       22.31       27.80     20.43 o 
  13   5   7      555.74      573.67     45.26 o 
  15   5   7      486.90      539.19     59.19 o 
  17   5   7       63.29       -5.54     59.70 o 
  19   5   7      262.03      315.62     51.12 o 
  21   5   7      782.20      744.78     55.66 o 
 -22   6   7      105.41      133.23     51.23 o 
 -20   6   7      256.19      293.28     66.31 o 
 -18   6   7        0.57      -11.87     28.03 o 
 -16   6   7      104.81      115.79     34.95 o 
 -14   6   7      167.37      138.30     33.61 o 
 -12   6   7       99.99      122.74     32.68 o 
 -10   6   7      206.96      221.94     73.56 o 
  -8   6   7      205.75      186.03     31.79 o 
  -6   6   7      246.20      266.70     33.97 o 
  -4   6   7      169.84      168.61     30.04 o 
  -2   6   7       22.56       56.38     52.24 o 
   0   6   7      948.42     1019.95     46.99 o 
   2   6   7        4.25        7.59     21.23 o 
   4   6   7        1.91      -20.36     20.63 o 
   6   6   7       52.67       76.46     33.79 o 
   8   6   7       31.80       57.10     44.43 o 
  10   6   7      579.19      596.88     47.95 o 
  12   6   7      252.48      263.93     62.33 o 
  14   6   7      258.91      180.35     38.69 o 
  16   6   7       53.48       92.22     37.34 o 
 -13   7   7      431.27      500.42     62.05 o 
 -11   7   7      213.06      243.38     36.62 o 
  -9   7   7      207.16      194.67     33.57 o 
  -7   7   7      535.04      590.79    145.96 o 
  -5   7   7        1.02        7.60     22.34 o 
  -3   7   7        7.56       51.16     23.99 o 
  -1   7   7       36.47       97.70     44.91 o 
   1   7   7      810.28      923.05     89.46 o 
   3   7   7       11.50        0.14     44.28 o 
   5   7   7      574.10      524.50     77.41 o 
   7   7   7       22.28       38.39     34.96 o 
 -36   0   8      212.56      242.79     83.47 o 
 -34   0   8       98.12       81.67     69.96 o 
 -32   0   8       12.39       92.36     49.64 o 
 -30   0   8     1155.36     1192.82    202.62 o 
 -28   0   8       10.73        1.00     37.83 o 
 -26   0   8       20.77       43.63     32.18 o 
 -24   0   8      471.56      505.09     40.08 o 
 -22   0   8       84.95       94.43     19.74 o 
 -20   0   8       10.69      -16.79     14.17 o 
 -18   0   8     1938.23     1844.46     41.39 o 
 -16   0   8     1762.08     1556.74     46.73 o 
 -14   0   8      949.40      957.54     30.18 o 
 -12   0   8      245.16      352.03     18.98 o 
 -10   0   8     8920.75     8680.53     81.59 o 
  -8   0   8      360.25      243.32     14.03 o 
  -6   0   8      402.17      406.26     16.00 o 
  -4   0   8     3506.86     3523.58     42.76 o 
  -2   0   8     1256.57     1089.80     23.34 o 
   0   0   8       59.18       54.42      8.18 o 
   2   0   8     4075.94     4310.38     40.87 o 
   4   0   8     2056.62     1853.53     26.23 o 
   6   0   8      260.49      249.78     10.73 o 
   8   0   8     2591.52     2850.98     38.61 o 
  10   0   8     2570.10     2565.93     40.96 o 
  12   0   8       37.18       62.61     15.75 o 
  14   0   8      836.22      917.53     50.51 o 
  16   0   8      114.03      126.39     23.70 o 
  18   0   8     2088.24     1951.25     65.06 o 
  20   0   8      124.00      205.68     58.26 o 
  22   0   8      341.68      366.04     72.20 o 
  24   0   8      689.54      708.44     91.25 o 
  26   0   8      339.75      386.15     76.71 o 
  28   0   8      562.03      630.41     90.20 o 
 -37   1   8        2.30       56.29     42.76 o 
 -35   1   8       48.96       98.37     55.08 o 
 -33   1   8       58.36       78.33     39.02 o 
 -31   1   8       70.49       61.58     33.98 o 
 -29   1   8       51.92       97.62     33.82 o 
 -27   1   8      421.63      411.49     32.86 o 
 -25   1   8      289.99      277.90     24.61 o 
 -23   1   8      198.35      170.67     18.40 o 
 -21   1   8      893.74      823.93     26.58 o 
 -19   1   8      666.15      652.54     25.56 o 
 -17   1   8      423.64      407.34     21.26 o 
 -15   1   8      275.04      299.70     15.63 o 
 -13   1   8      931.58     1011.03     22.49 o 
 -11   1   8     1325.38     1381.83     26.11 o 
  -9   1   8     3314.27     3559.01     37.52 o 
  -7   1   8     1667.91     2029.28     27.36 o 
  -5   1   8      636.56      694.43     17.07 o 
  -3   1   8     4501.48     5070.75     43.67 o 
  -1   1   8     2840.87     3075.05     30.31 o 
   1   1   8     6260.54     7207.48     55.56 o 
   3   1   8      728.33      760.79     15.38 o 
   5   1   8        5.39       12.70      4.76 o 
   7   1   8        6.01       14.49      4.62 o 
   9   1   8      140.21      137.92      9.60 o 
  11   1   8     3602.67     3494.38     43.45 o 
  13   1   8      418.29      415.59     19.47 o 
  15   1   8     4588.94     4448.35     66.71 o 
  17   1   8       16.73      -11.68     14.91 o 
  19   1   8      322.26      294.64     32.10 o 
  21   1   8        0.78       -2.01     22.59 o 
  23   1   8       15.88       19.77     30.22 o 
  25   1   8      305.11      322.68     82.74 o 
  27   1   8        3.58       25.62     38.40 o 
  29   1   8      139.78      126.59     96.84 o 
 -36   2   8      933.36      996.53     82.11 o 
 -34   2   8      204.49      288.30     75.54 o 
 -32   2   8       19.71       52.29     47.17 o 
 -30   2   8      501.97      583.94     80.79 o 
 -28   2   8       36.67      115.74     36.76 o 
 -26   2   8       43.82       -5.90     31.88 o 
 -24   2   8       44.18      -19.01     18.22 o 
 -22   2   8     1477.96     1489.99     43.33 o 
 -20   2   8      312.87      309.97     17.01 o 
 -18   2   8        1.96       -4.90     11.60 o 
 -16   2   8     7186.32     6884.36     76.36 o 
 -14   2   8     2431.04     2291.76     40.99 o 
 -12   2   8     1623.40     1624.36     33.52 o 
 -10   2   8     3220.72     3115.71     39.69 o 
  -8   2   8     2115.78     1888.89     26.03 o 
  -6   2   8     7908.21     8224.38     67.83 o 
  -4   2   8      751.71      804.02     16.97 o 
  -2   2   8    44798.59    46652.56    281.24 o 
   0   2   8     2236.99     2070.25     21.35 o 
   2   2   8     1382.23     1550.47     30.80 o 
   4   2   8      180.31      135.96     15.01 o 
   6   2   8     1920.91     1793.96     49.91 o 
   8   2   8     2625.88     2767.92     48.82 o 
  10   2   8     1249.26     1185.40     41.92 o 
  12   2   8     2358.01     2382.85     39.95 o 
  14   2   8        6.11       17.82     16.64 o 
  16   2   8       13.01       13.04     18.77 o 
  18   2   8     2202.30     2336.15     60.47 o 
  20   2   8      414.72      452.91     42.91 o 
  22   2   8      145.82       62.39     30.80 o 
  24   2   8       89.81      102.29     26.79 o 
  26   2   8      247.23      268.70     44.00 o 
  28   2   8      745.75      675.43    107.26 o 
 -31   3   8      118.46      185.85    114.46 o 
 -29   3   8       45.40       83.34     88.21 o 
 -27   3   8       15.48       21.56     33.50 o 
 -25   3   8      203.38      297.98     46.36 o 
 -23   3   8      169.27      113.33     37.66 o 
 -21   3   8       11.80       -0.38     44.54 o 
 -19   3   8      157.71      127.31     23.56 o 
 -17   3   8       31.57       43.51     16.46 o 
 -15   3   8      233.20      204.11     18.91 o 
 -13   3   8      464.10      448.72     25.52 o 
 -11   3   8       68.54       47.72     12.41 o 
  -9   3   8      457.27      439.84     22.18 o 
  -7   3   8       13.85       15.96      7.77 o 
  -5   3   8     1557.96     1423.32     26.70 o 
  -3   3   8      192.19      236.30     11.55 o 
  -1   3   8       63.42       59.42      6.25 o 
   1   3   8       77.22       57.99     10.60 o 
   3   3   8      226.33      255.67     26.51 o 
   5   3   8        2.72       32.88     12.35 o 
   7   3   8        5.45       -1.78     11.74 o 
   9   3   8      680.03      676.27     53.79 o 
  11   3   8        8.95       -7.08     15.25 o 
  13   3   8        1.14       35.64     24.07 o 
  15   3   8      684.05      696.24     72.40 o 
  17   3   8       12.10        0.46     24.75 o 
  19   3   8      148.44      139.16     39.91 o 
  21   3   8       76.26      108.59     40.59 o 
  23   3   8        0.02       -4.65     36.91 o 
  25   3   8        0.88       47.15     40.27 o 
 -32   4   8       23.99       55.57     54.92 o 
 -30   4   8       90.42      461.57    242.38 o 
 -28   4   8      130.21      126.43     45.36 o 
 -26   4   8      104.26       68.51     38.84 o 
 -24   4   8      354.18      362.51     55.77 o 
 -22   4   8     1428.42     1465.40    171.12 o 
 -20   4   8      574.25      573.39     62.59 o 
 -18   4   8      451.32      458.71     37.52 o 
 -16   4   8      211.81      150.81     27.39 o 
 -14   4   8      578.99      572.16     35.18 o 
 -12   4   8        0.57       29.11     19.88 o 
 -10   4   8     3372.01     3312.42     59.49 o 
  -8   4   8     1556.98     1594.07     43.06 o 
  -6   4   8       68.46      120.53     16.55 o 
  -4   4   8       16.19       43.75     21.11 o 
  -2   4   8     2325.31     2319.16     63.84 o 
   0   4   8     1079.18     1012.26     39.78 o 
   2   4   8       89.34       55.43     33.35 o 
   4   4   8      214.46      248.20     48.20 o 
   6   4   8      837.35      819.30     40.40 o 
   8   4   8      567.80      441.59     32.28 o 
  10   4   8       61.50      122.64     23.95 o 
  12   4   8      708.68      653.63     41.62 o 
  14   4   8       73.08       60.48     24.51 o 
  16   4   8       76.04       65.99     28.13 o 
  18   4   8      697.58      826.79     55.40 o 
  20   4   8      638.33      674.15     61.85 o 
  22   4   8       18.86      121.41     40.15 o 
  24   4   8      124.59      115.83     43.41 o 
 -27   5   8       54.24       45.20     39.43 o 
 -25   5   8       15.06      -25.06     33.85 o 
 -23   5   8       15.30      -15.97     32.75 o 
 -21   5   8      209.34      200.94     41.39 o 
 -19   5   8     2245.54     2007.42     81.55 o 
 -17   5   8       13.86       66.86     29.08 o 
 -15   5   8     1113.10     1069.36     58.21 o 
 -13   5   8       29.47        2.02     41.18 o 
 -11   5   8       18.33       21.12     54.27 o 
  -9   5   8      585.21      503.50     41.63 o 
  -7   5   8      239.27      215.11     30.50 o 
  -5   5   8     1519.75     1483.63     57.61 o 
  -3   5   8      855.09      892.01     45.91 o 
  -1   5   8        6.46       50.95     23.87 o 
   1   5   8      279.47      272.13     31.65 o 
   3   5   8       62.96       71.62     24.41 o 
   5   5   8       69.80       80.59     25.65 o 
   7   5   8       11.10        4.50     24.00 o 
   9   5   8       56.98       40.34     26.16 o 
  11   5   8        2.32      -25.27     26.53 o 
  13   5   8        0.02       11.99     23.24 o 
  15   5   8      453.60      387.91     42.23 o 
  17   5   8      169.97      107.05     29.99 o 
  19   5   8       33.98       18.32     28.28 o 
 -22   6   8      160.63      166.26     41.75 o 
 -20   6   8        0.94      -18.77     30.39 o 
 -18   6   8       11.81       48.74     32.06 o 
 -16   6   8      162.62      171.80     37.20 o 
 -14   6   8      421.15      509.83     48.93 o 
 -12   6   8       97.19      144.57     33.15 o 
 -10   6   8      850.45      884.10     62.93 o 
  -8   6   8      191.05      166.37     36.71 o 
  -6   6   8      106.25       82.55     27.38 o 
  -4   6   8      407.03      456.87     39.46 o 
  -2   6   8       73.09      104.09     37.52 o 
   0   6   8      622.86      704.82     44.82 o 
   2   6   8       69.37       44.49     24.28 o 
   4   6   8      703.98      733.57     47.51 o 
   6   6   8      151.57      231.84     33.12 o 
   8   6   8       20.54       10.82     27.11 o 
  10   6   8      102.30       66.75     56.70 o 
  12   6   8       10.84      -34.76     27.37 o 
  14   6   8       94.64       78.02     36.47 o 
 -13   7   8        8.99      -19.74     27.92 o 
 -11   7   8        0.22       15.89     26.95 o 
  -9   7   8      243.50      312.37     39.86 o 
  -7   7   8        4.24       21.57     26.65 o 
  -5   7   8       31.93       60.00     26.54 o 
  -3   7   8       74.50       92.72     34.94 o 
  -1   7   8        7.01       18.32     28.00 o 
   1   7   8       11.54        6.74     20.00 o 
   3   7   8       20.71      -12.75     43.70 o 
   5   7   8      100.26      132.47     40.79 o 
 -37   1   9      160.64      327.30     64.57 o 
 -35   1   9       10.41       74.04    105.98 o 
 -33   1   9       16.22      -13.02     34.68 o 
 -31   1   9     1488.17     1630.69     77.07 o 
 -29   1   9      284.08      299.60     43.65 o 
 -27   1   9       27.77       33.74     23.63 o 
 -25   1   9      843.76      826.45     41.40 o 
 -23   1   9      348.15      405.29     24.83 o 
 -21   1   9      294.91      258.68     18.04 o 
 -19   1   9       29.83       43.74     15.34 o 
 -17   1   9     2220.11     2030.25     36.29 o 
 -15   1   9       79.00       82.25     11.91 o 
 -13   1   9       33.00       36.44      8.06 o 
 -11   1   9     4045.18     3771.66     37.90 o 
  -9   1   9        0.58        2.49      8.55 o 
  -7   1   9        4.55       10.68      7.82 o 
  -5   1   9     2963.73     2899.87     32.50 o 
  -3   1   9     6895.51     6871.16     55.70 o 
  -1   1   9       39.28       27.41      5.98 o 
   1   1   9        5.42        1.55      4.94 o 
   3   1   9     3876.34     3815.60     37.30 o 
   5   1   9     6641.09     6805.94     57.90 o 
   7   1   9      358.28      403.54     13.24 o 
   9   1   9     4569.00     4685.37     45.25 o 
  11   1   9      107.18      101.70     10.99 o 
  13   1   9      810.96      905.84     34.15 o 
  15   1   9      584.41      603.66     40.78 o 
  17   1   9     1643.29     1657.53     53.64 o 
  19   1   9      871.35      903.18     53.32 o 
  21   1   9      149.89       81.68     31.53 o 
  23   1   9      206.41      151.54     68.03 o 
  25   1   9      119.05      105.12    103.23 o 
  27   1   9       91.97      119.22     52.02 o 
 -36   2   9       87.53      231.14     85.77 o 
 -34   2   9        8.26      134.44    120.82 o 
 -32   2   9       21.39       53.74     39.49 o 
 -30   2   9       30.70       17.64     34.14 o 
 -28   2   9      191.90      213.98     38.55 o 
 -26   2   9      481.41      508.89     45.15 o 
 -24   2   9      138.02      127.12     28.09 o 
 -22   2   9      324.58      299.44     23.34 o 
 -20   2   9      327.99      323.70     20.98 o 
 -18   2   9       85.35       84.99     15.22 o 
 -16   2   9      339.69      381.03     23.04 o 
 -14   2   9       55.26       57.09     12.98 o 
 -12   2   9       33.85       20.11     11.14 o 
 -10   2   9     1030.80     1070.20     24.64 o 
  -8   2   9     1807.62     1865.91     27.16 o 
  -6   2   9     1876.21     2028.85     26.39 o 
  -4   2   9      103.23      116.29     10.30 o 
  -2   2   9     7266.53     7928.97     65.46 o 
   0   2   9     2170.93     2238.28     22.19 o 
   2   2   9       98.08      135.15     14.34 o 
   4   2   9       79.48      130.36     13.47 o 
   6   2   9      340.80      275.16     21.71 o 
   8   2   9     2061.90     2208.44     49.94 o 
  10   2   9      252.03      298.68     18.61 o 
  12   2   9      328.50      403.15     31.89 o 
  14   2   9        5.01       -9.31     12.26 o 
  16   2   9        0.52       24.89     18.89 o 
  18   2   9      350.10      378.17     30.00 o 
  20   2   9      506.33      587.82     35.92 o 
  22   2   9      123.96      131.59     29.82 o 
  24   2   9       24.94       -3.86     38.50 o 
  26   2   9       50.61       -1.77     63.57 o 
 -33   3   9       66.94      239.50    179.54 o 
 -31   3   9      550.89      558.83    157.21 o 
 -29   3   9      478.90      647.99     94.66 o 
 -27   3   9      201.28      185.94     46.79 o 
 -25   3   9     1439.47     1577.41     70.36 o 
 -23   3   9      151.00      193.81     46.33 o 
 -21   3   9      237.38      211.68     46.86 o 
 -19   3   9     2786.92     2597.39     66.60 o 
 -17   3   9      162.87      192.83     19.76 o 
 -15   3   9        4.78       23.80     14.57 o 
 -13   3   9       24.24       53.18     13.29 o 
 -11   3   9     2684.52     2550.16     48.90 o 
  -9   3   9     1783.55     1606.63     35.77 o 
  -7   3   9      496.92      536.84     21.13 o 
  -5   3   9    11686.06    11465.76     93.13 o 
  -3   3   9      132.17      165.44     12.65 o 
  -1   3   9      726.88      651.25     22.23 o 
   1   3   9     1681.86     1830.31     40.61 o 
   3   3   9     5070.14     4852.72     75.46 o 
   5   3   9     1237.71     1146.16     51.13 o 
   7   3   9        0.77       -6.94     13.86 o 
   9   3   9     3162.25     3179.88    193.17 o 
  11   3   9      584.18      548.42     69.36 o 
  13   3   9      688.43      646.22     45.02 o 
  15   3   9     1875.34     1750.27     83.41 o 
  17   3   9      105.35      114.70     36.24 o 
  19   3   9       10.78       -8.49     47.40 o 
  21   3   9        4.52        7.93     60.58 o 
  23   3   9      557.24      656.79    165.08 o 
  25   3   9      207.60      203.91     72.11 o 
 -32   4   9      114.27      119.04     64.23 o 
 -30   4   9       32.54      167.95    221.81 o 
 -28   4   9        3.09      -13.44     35.43 o 
 -26   4   9       33.39      156.44     78.92 o 
 -24   4   9      507.57      501.87     67.06 o 
 -22   4   9       11.32      -13.53     30.78 o 
 -20   4   9       68.98       75.07     32.18 o 
 -18   4   9      554.36      454.92     37.86 o 
 -16   4   9      315.81      330.80     38.67 o 
 -14   4   9       19.74        2.50     20.33 o 
 -12   4   9        0.18       43.51     18.44 o 
 -10   4   9      340.29      364.85     26.89 o 
  -8   4   9      467.10      548.74     40.68 o 
  -6   4   9       69.45      113.52     23.94 o 
  -4   4   9      862.15      918.57     38.74 o 
  -2   4   9       29.21       66.94     28.62 o 
   0   4   9      342.14      362.64     54.44 o 
   2   4   9       32.32       23.38     22.43 o 
   4   4   9      431.19      392.17     38.28 o 
   6   4   9       25.42       -3.38     23.98 o 
   8   4   9      138.38       94.93     31.39 o 
  10   4   9      115.67       84.96     30.49 o 
  12   4   9      480.30      406.66     56.06 o 
  14   4   9       56.44       36.26     24.63 o 
  16   4   9      148.04       73.08     30.19 o 
  18   4   9       84.40      122.62     33.15 o 
  20   4   9      177.06      198.54     44.27 o 
  22   4   9        6.77       18.38     58.87 o 
 -27   5   9       30.21       42.65     40.58 o 
 -25   5   9      363.00      528.48    141.73 o 
 -23   5   9        2.45      -36.86     47.51 o 
 -21   5   9        8.08       35.27     33.51 o 
 -19   5   9      414.72      401.36     48.66 o 
 -17   5   9      744.07      771.43     56.11 o 
 -15   5   9      359.11      443.46     46.47 o 
 -13   5   9      701.56      770.83     85.91 o 
 -11   5   9      210.17      225.82     35.63 o 
  -9   5   9        5.69       59.77     20.70 o 
  -7   5   9       12.65       20.42     24.45 o 
  -5   5   9      117.94      168.25     30.69 o 
  -3   5   9      630.58      661.08     45.31 o 
  -1   5   9      195.66      268.26     64.77 o 
   1   5   9        8.24       19.64     23.44 o 
   3   5   9     1315.04     1290.29     57.62 o 
   5   5   9     1216.73     1107.80     55.52 o 
   7   5   9      128.37      115.03     29.74 o 
   9   5   9        0.82        4.96     27.83 o 
  11   5   9       24.18       38.40     30.21 o 
  13   5   9      949.60      845.05     62.05 o 
  15   5   9      179.92      113.91     40.53 o 
  17   5   9      711.52      675.95     65.15 o 
  19   5   9      116.01       33.01     78.23 o 
 -22   6   9      660.54      716.78     64.90 o 
 -20   6   9      381.57      329.11     48.16 o 
 -18   6   9       79.77      173.34     52.25 o 
 -16   6   9      431.17      394.67     46.35 o 
 -14   6   9       91.22       99.61     32.54 o 
 -12   6   9      432.79      439.09     45.53 o 
 -10   6   9       25.50       37.65     28.97 o 
  -8   6   9        3.32       -8.31     25.71 o 
  -6   6   9       63.72       71.21     27.36 o 
  -4   6   9       54.62       56.06     27.74 o 
  -2   6   9      104.30      149.29     30.39 o 
   0   6   9      470.64      467.60     40.90 o 
   2   6   9        0.61       11.14     25.04 o 
   4   6   9      338.59      294.96     38.02 o 
   6   6   9        4.35       -0.95     30.27 o 
   8   6   9      514.12      476.89     47.17 o 
  10   6   9       91.04      174.19     36.45 o 
  12   6   9      139.37      238.15     42.22 o 
  14   6   9      320.20      316.61     48.77 o 
 -11   7   9       11.38       13.45     28.17 o 
  -9   7   9       73.88       60.85     29.56 o 
  -7   7   9       24.84        8.86     27.85 o 
  -5   7   9      191.52      212.82     33.56 o 
  -3   7   9     1220.31     1166.88     64.75 o 
  -1   7   9        0.10       35.86     24.19 o 
   1   7   9      370.61      391.98     37.62 o 
   3   7   9      283.23      327.96     36.23 o 
 -36   0  10       61.56      120.73     73.39 o 
 -34   0  10     1810.48     2272.09    153.53 o 
 -32   0  10      640.10      793.85    152.77 o 
 -30   0  10      353.57      410.20     91.50 o 
 -28   0  10      937.26      916.99     82.73 o 
 -26   0  10        0.29        8.94     32.60 o 
 -24   0  10     6148.58     5883.27    114.24 o 
 -22   0  10     1412.26     1406.90     54.88 o 
 -20   0  10    29353.38    27690.62    262.09 o 
 -18   0  10      146.08      150.72     19.72 o 
 -16   0  10      772.89      683.88     31.85 o 
 -14   0  10       62.95        7.93     15.47 o 
 -12   0  10      336.46      280.31     18.88 o 
 -10   0  10    14702.61    15323.95    144.45 o 
  -8   0  10     1216.05     1224.11     28.67 o 
  -6   0  10    12520.89    12208.10    111.97 o 
  -4   0  10        2.53        0.33     10.15 o 
  -2   0  10     1759.17     1791.06     33.49 o 
   0   0  10    24894.93    25520.79    186.02 o 
   2   0  10        0.68        6.59      7.71 o 
   4   0  10      749.13      668.45     18.23 o 
   6   0  10       33.12       49.40     11.23 o 
   8   0  10     3503.66     3470.24     51.89 o 
  10   0  10     8295.22     8678.80    136.70 o 
  12   0  10      232.50      295.10     29.92 o 
  14   0  10     6470.81     6380.47    117.76 o 
  16   0  10       43.44      104.38     36.14 o 
  18   0  10     2436.67     2600.35    136.79 o 
  20   0  10        1.10       27.34     51.72 o 
  22   0  10      813.91      794.03     94.71 o 
  24   0  10     1178.31     1354.23    111.38 o 
  26   0  10        1.15       -1.56     55.08 o 
  28   0  10      291.90      177.64     63.26 o 
 -37   1  10        9.00       62.97     68.51 o 
 -35   1  10       62.17      106.58     40.22 o 
 -33   1  10       21.57       24.30     48.21 o 
 -31   1  10       17.56       39.13     36.64 o 
 -29   1  10        2.31       55.04     29.81 o 
 -27   1  10      373.72      356.31     35.27 o 
 -25   1  10       11.22       39.83     21.04 o 
 -23   1  10        2.29       11.86     14.43 o 
 -21   1  10     1058.43     1041.68     31.88 o 
 -19   1  10        2.45        3.45     13.50 o 
 -17   1  10      432.55      397.93     20.72 o 
 -15   1  10      127.90      110.19     14.73 o 
 -13   1  10       58.09       50.04     10.69 o 
 -11   1  10        6.03        1.82      9.59 o 
  -9   1  10      130.97      147.47     12.34 o 
  -7   1  10     2796.62     2850.16     35.36 o 
  -5   1  10     1044.40     1168.04     21.78 o 
  -3   1  10     1676.51     1710.47     24.58 o 
  -1   1  10       36.84       59.11      6.89 o 
   1   1  10      371.69      390.79     13.58 o 
   3   1  10      249.33      273.36     12.49 o 
   5   1  10       65.09       72.34      8.52 o 
   7   1  10      501.24      492.45     17.40 o 
   9   1  10      284.03      290.23     17.52 o 
  11   1  10       59.70       71.06     15.43 o 
  13   1  10        8.11        6.81     21.01 o 
  15   1  10       10.66        9.93     17.01 o 
  17   1  10        0.55        0.86     23.88 o 
  19   1  10        1.16      -20.82     25.29 o 
  21   1  10       20.40       -4.67     28.45 o 
  23   1  10       19.73       15.37     24.48 o 
  25   1  10       59.52      -25.19     63.96 o 
  27   1  10       47.37      104.37     40.08 o 
 -36   2  10      249.32      361.78    154.22 o 
 -34   2  10        2.52      106.04    116.81 o 
 -32   2  10       68.32       89.34     42.11 o 
 -30   2  10        1.42       24.33     29.18 o 
 -28   2  10      958.32      884.54     57.60 o 
 -26   2  10      720.91      748.35     52.25 o 
 -24   2  10        5.59       13.47     20.69 o 
 -22   2  10        0.07        2.65     14.96 o 
 -20   2  10      870.14      866.76     42.64 o 
 -18   2  10      718.28      750.83     29.73 o 
 -16   2  10       57.54       68.46     12.31 o 
 -14   2  10       14.18       -3.12     10.49 o 
 -12   2  10     1186.51     1095.05     31.18 o 
 -10   2  10      843.74      912.65     26.80 o 
  -8   2  10      149.23      127.18     11.88 o 
  -6   2  10     1793.54     1879.43     25.76 o 
  -4   2  10      108.04      100.78      9.11 o 
  -2   2  10      406.87      466.21     13.70 o 
   0   2  10     2158.12     2061.34     28.28 o 
   2   2  10     1215.61     1150.70     36.20 o 
   4   2  10      437.97      433.92     24.75 o 
   6   2  10     1397.62     1353.66     30.33 o 
   8   2  10     3886.80     3871.95     55.78 o 
  10   2  10      781.99      828.36     46.68 o 
  12   2  10      211.28      183.88     20.20 o 
  14   2  10     1205.66     1244.29     64.03 o 
  16   2  10      393.11      392.22     32.17 o 
  18   2  10       70.54       34.44     23.29 o 
  20   2  10       11.90       69.88     40.01 o 
  22   2  10       33.52       48.59     24.52 o 
  24   2  10      480.65      305.70    135.19 o 
  26   2  10       83.15      158.94     71.89 o 
 -33   3  10       99.70      134.53     85.34 o 
 -31   3  10      177.34      237.68     93.32 o 
 -29   3  10      137.77      153.06     56.46 o 
 -27   3  10        7.70       36.37     49.08 o 
 -25   3  10      181.82      242.61     49.10 o 
 -23   3  10       30.90       13.74     34.10 o 
 -21   3  10      369.52      404.41     41.45 o 
 -19   3  10      298.41      241.64     28.26 o 
 -17   3  10      323.86      241.53     22.36 o 
 -15   3  10      185.25      178.61     19.14 o 
 -13   3  10       78.31       49.17     12.84 o 
 -11   3  10       92.98       95.52     14.71 o 
  -9   3  10     2024.23     1902.17     39.38 o 
  -7   3  10     2301.52     2190.33     37.70 o 
  -5   3  10      605.51      679.04     19.19 o 
  -3   3  10     2821.85     2559.97     45.44 o 
  -1   3  10       12.31        3.23     16.47 o 
   1   3  10     1406.92     1309.94     40.53 o 
   3   3  10       80.61       58.63     18.07 o 
   5   3  10      882.63      768.30     51.92 o 
   7   3  10      442.42      289.44     30.35 o 
   9   3  10       12.09       16.95     57.91 o 
  11   3  10        3.91        0.17     34.79 o 
  13   3  10       29.13       39.50     33.66 o 
  15   3  10       57.62      123.92     37.50 o 
  17   3  10       29.76       52.32     51.47 o 
  19   3  10      307.16      223.11     69.39 o 
  21   3  10        0.15      -16.00     51.41 o 
  23   3  10      145.06      199.83     71.89 o 
 -30   4  10        5.32      -11.22     50.91 o 
 -28   4  10      298.14      314.81     54.70 o 
 -26   4  10      814.95      967.79     64.69 o 
 -24   4  10       93.16        4.27     47.32 o 
 -22   4  10      143.00      129.02     33.94 o 
 -20   4  10      789.43      832.67     63.30 o 
 -18   4  10      485.82      635.13     41.09 o 
 -16   4  10        0.02       28.04     15.83 o 
 -14   4  10      134.51      182.04     37.32 o 
 -12   4  10      942.43      928.87     41.90 o 
 -10   4  10       44.50       68.58     29.09 o 
  -8   4  10      466.28      566.22     33.78 o 
  -6   4  10      438.21      471.26     33.44 o 
  -4   4  10       14.47       48.07     20.15 o 
  -2   4  10       74.04      126.47     31.19 o 
   0   4  10      197.65      246.93     32.92 o 
   2   4  10     1395.43     1423.58    152.41 o 
   4   4  10       31.72       48.12     26.33 o 
   6   4  10      834.95      857.82     53.89 o 
   8   4  10      571.23      632.77     72.76 o 
  10   4  10      211.88      276.98     74.56 o 
  12   4  10      168.00      166.46     37.70 o 
  14   4  10      155.07       94.00     38.00 o 
  16   4  10     1149.80     1133.92     76.98 o 
  18   4  10      137.46      195.43     60.50 o 
  20   4  10       33.37       64.25     55.00 o 
  22   4  10       71.56      -15.53     53.76 o 
 -27   5  10        8.87       25.21     39.03 o 
 -25   5  10       55.03      153.10     70.19 o 
 -23   5  10      450.27      536.20     65.81 o 
 -21   5  10       67.51       91.12     46.32 o 
 -19   5  10      259.05      333.04     45.30 o 
 -17   5  10       16.32       -5.59     26.24 o 
 -15   5  10       19.45       37.72     42.89 o 
 -13   5  10        4.09        6.83     36.32 o 
 -11   5  10       34.33       81.98     28.77 o 
  -9   5  10     1567.51     1493.21    127.40 o 
  -7   5  10      760.18      725.01     50.23 o 
  -5   5  10      195.75      188.57     32.48 o 
  -3   5  10      251.38      302.59     36.02 o 
  -1   5  10       46.65       32.31     25.05 o 
   1   5  10      659.27      695.69     48.30 o 
   3   5  10       32.94       26.79     26.14 o 
   5   5  10       16.47       42.34     26.69 o 
   7   5  10        0.54      -12.32     27.51 o 
   9   5  10       12.74       -9.26     28.03 o 
  11   5  10     1287.97     1342.08     71.72 o 
  13   5  10     1337.42     1258.76    114.73 o 
  15   5  10      137.15      148.87     41.58 o 
  17   5  10      440.93      489.21    119.49 o 
 -22   6  10       16.32       37.83     36.27 o 
 -20   6  10      496.44      501.95     55.39 o 
 -18   6  10      491.07      512.19     53.27 o 
 -16   6  10      194.78      269.51    111.48 o 
 -14   6  10      250.49      215.30     39.78 o 
 -12   6  10      410.73      361.51     43.41 o 
 -10   6  10      289.60      405.81     44.18 o 
  -8   6  10       48.10       71.69     30.35 o 
  -6   6  10      179.05      204.08     35.01 o 
  -4   6  10      457.17      449.29     43.82 o 
  -2   6  10      449.60      457.12     43.37 o 
   0   6  10     1944.14     2032.18     73.89 o 
   2   6  10     1433.91     1498.65     66.13 o 
   4   6  10      100.23       59.58     72.38 o 
   6   6  10      237.44      230.75     37.98 o 
   8   6  10       61.64       77.20     32.70 o 
  10   6  10     1430.05     1581.75     75.21 o 
  12   6  10       94.71      111.68     37.82 o 
  -9   7  10        3.40       -2.71     36.80 o 
  -7   7  10       34.81       31.70     28.56 o 
  -5   7  10       62.92       88.52     30.27 o 
  -3   7  10       22.33        6.25     24.81 o 
  -1   7  10      369.31      314.92     37.62 o 
 -37   1  11       33.23       94.38     64.27 o 
 -35   1  11      177.08      250.50     55.59 o 
 -33   1  11       20.66       51.75     38.68 o 
 -31   1  11      192.63      192.12     42.83 o 
 -29   1  11     1023.91     1005.77     61.37 o 
 -27   1  11        9.75       67.85     31.06 o 
 -25   1  11       13.65        5.07     22.98 o 
 -23   1  11      983.60      953.88     35.78 o 
 -21   1  11     4278.99     3965.52     57.96 o 
 -19   1  11      107.33      132.03     16.92 o 
 -17   1  11     1784.79     1799.13     37.55 o 
 -15   1  11     2362.39     2146.95     38.91 o 
 -13   1  11     2294.91     2297.62     40.07 o 
 -11   1  11      505.64      638.79     20.11 o 
  -9   1  11     3540.42     3712.86     43.63 o 
  -7   1  11     2632.46     2583.54     34.91 o 
  -5   1  11     1298.46     1380.87     25.21 o 
  -3   1  11      659.91      701.05     18.42 o 
  -1   1  11     3139.71     3161.00     30.49 o 
   1   1  11       84.97       56.90      8.95 o 
   3   1  11      107.44      127.63     10.95 o 
   5   1  11     1560.63     1412.29     28.60 o 
   7   1  11     2041.59     1987.63     36.54 o 
   9   1  11      207.19      256.84     24.64 o 
  11   1  11     2896.87     2793.65     63.14 o 
  13   1  11     1103.74     1129.57     57.08 o 
  15   1  11      736.61      830.57     41.17 o 
  17   1  11       14.72        1.62     26.12 o 
  19   1  11     1124.15     1071.43     57.76 o 
  21   1  11      746.74      817.90    103.65 o 
  23   1  11      197.14      270.62     47.90 o 
  25   1  11      159.52       93.46     43.05 o 
 -36   2  11       37.91      168.92    111.82 o 
 -34   2  11       87.58      164.22     86.12 o 
 -32   2  11        0.40       90.85     65.79 o 
 -30   2  11       63.10       87.52     39.02 o 
 -28   2  11       10.60       22.06     28.37 o 
 -26   2  11       20.68       35.57     27.16 o 
 -24   2  11      463.05      402.50     43.44 o 
 -22   2  11      290.88      265.41     27.72 o 
 -20   2  11       58.24       50.64     16.75 o 
 -18   2  11      654.03      644.89     34.50 o 
 -16   2  11      384.87      436.97     26.39 o 
 -14   2  11       26.91       45.94     13.95 o 
 -12   2  11       44.69       35.73     13.31 o 
 -10   2  11      513.11      473.22     19.91 o 
  -8   2  11      257.54      291.67     16.55 o 
  -6   2  11        6.50       13.13      7.79 o 
  -4   2  11     1937.40     2004.54     27.43 o 
  -2   2  11     1309.98     1499.57     21.52 o 
   0   2  11        1.84        6.59      8.08 o 
   2   2  11      441.04      463.04     19.32 o 
   4   2  11        0.25        5.76      8.93 o 
   6   2  11       77.92      104.45     15.19 o 
   8   2  11       20.67       21.76     13.20 o 
  10   2  11      601.83      564.18     28.38 o 
  12   2  11      419.42      420.38     26.02 o 
  14   2  11       33.74       36.40     22.29 o 
  16   2  11      323.14      315.34     40.22 o 
  18   2  11       16.69       19.92     22.71 o 
  20   2  11       81.97       99.81     26.62 o 
  22   2  11        0.87      -43.56     65.17 o 
  24   2  11        0.23      -59.88    143.01 o 
 -33   3  11      188.05      384.58    151.73 o 
 -31   3  11       90.67      166.89    154.00 o 
 -29   3  11      477.47      430.03     76.83 o 
 -27   3  11      513.46      483.04     60.93 o 
 -25   3  11      311.73      300.56     52.13 o 
 -23   3  11      121.90       97.82     31.10 o 
 -21   3  11      683.77      657.93     52.03 o 
 -19   3  11       51.33       70.69     19.23 o 
 -17   3  11     1122.75      973.67     38.83 o 
 -15   3  11     2161.03     2116.69     48.55 o 
 -13   3  11     3116.90     2798.06     51.52 o 
 -11   3  11       69.12       48.08     16.74 o 
  -9   3  11     1982.35     1924.45     40.53 o 
  -7   3  11     2235.70     2194.21     41.35 o 
  -5   3  11     3853.94     3871.73     58.92 o 
  -3   3  11     6168.22     5866.41     82.87 o 
  -1   3  11     7519.23     7619.93     97.69 o 
   1   3  11      515.86      473.76     29.47 o 
   3   3  11      114.12       82.92     28.60 o 
   5   3  11      360.23      337.68     39.84 o 
   7   3  11        3.52        7.75     26.37 o 
   9   3  11     1679.90     1436.60     71.48 o 
  11   3  11      250.54      262.31     42.59 o 
  13   3  11      540.65      580.85     57.86 o 
  15   3  11      553.82      517.73     78.61 o 
  17   3  11      920.89      971.15    102.12 o 
  19   3  11     1591.62     1844.72    130.40 o 
  21   3  11      510.37      480.89     88.65 o 
  23   3  11        1.37       13.24     57.83 o 
 -30   4  11        7.05       47.18     52.41 o 
 -28   4  11       14.31      -18.00     37.21 o 
 -26   4  11       60.31      112.59     81.14 o 
 -24   4  11        1.08       27.79     30.48 o 
 -22   4  11       20.59       38.77     29.45 o 
 -20   4  11        0.20      -14.78     26.52 o 
 -18   4  11       46.05       89.58     29.70 o 
 -16   4  11       11.50       -1.22     25.47 o 
 -14   4  11       50.73       42.70     25.37 o 
 -12   4  11       20.81       37.43     20.12 o 
 -10   4  11       57.17      106.02     24.41 o 
  -8   4  11       17.08       59.58     25.49 o 
  -6   4  11       10.55       32.03     23.38 o 
  -4   4  11        2.02       13.56     24.12 o 
  -2   4  11        2.80       54.21     44.59 o 
   0   4  11        2.06      -18.55     23.62 o 
   2   4  11       64.34       62.40     28.67 o 
   4   4  11      183.21      181.46     33.83 o 
   6   4  11       64.80       46.61     28.76 o 
   8   4  11        0.60       -1.49     38.66 o 
  10   4  11        3.55        4.03     35.25 o 
  12   4  11        0.00        4.39     36.96 o 
  14   4  11       73.23        7.41     36.44 o 
  16   4  11       28.14       30.57     36.43 o 
  18   4  11       64.17      115.43     59.64 o 
  20   4  11        3.55      -85.34     45.93 o 
 -27   5  11      424.68      533.76    154.98 o 
 -25   5  11       60.99       86.84     59.07 o 
 -23   5  11     1324.04     1422.25     71.51 o 
 -21   5  11      763.20      687.68     62.57 o 
 -19   5  11        2.29       22.86     66.18 o 
 -17   5  11      690.09      744.04     55.25 o 
 -15   5  11      774.85      775.76     56.54 o 
 -13   5  11      758.18      789.59     51.75 o 
 -11   5  11        0.11       37.33     27.80 o 
  -9   5  11      977.28      940.88     76.95 o 
  -7   5  11     1535.40     1494.37     65.18 o 
  -5   5  11        4.62       15.13     37.56 o 
  -3   5  11     1134.72     1140.27     58.75 o 
  -1   5  11      256.23      320.11     39.10 o 
   1   5  11       35.27       34.06     32.80 o 
   3   5  11      255.61      271.16     39.50 o 
   5   5  11      368.60      351.85     43.03 o 
   7   5  11      388.59      469.43     49.35 o 
   9   5  11        8.69       64.30     38.53 o 
  11   5  11      753.25      850.05     65.79 o 
  13   5  11      762.61      791.13     66.27 o 
  15   5  11       52.21       87.07     39.78 o 
  17   5  11      250.01      247.63     49.44 o 
 -20   6  11        4.01      -42.51     32.30 o 
 -18   6  11      452.51      476.94     70.41 o 
 -16   6  11       72.89       82.28     62.09 o 
 -14   6  11       92.39       55.56     58.03 o 
 -12   6  11        9.51      -16.98     28.54 o 
 -10   6  11      132.10      155.70     35.75 o 
  -8   6  11       43.97       59.32     31.37 o 
  -6   6  11      141.17      104.85     31.61 o 
  -4   6  11      121.08      101.63     31.59 o 
  -2   6  11       70.53       52.59     29.52 o 
   0   6  11      102.08      122.64     33.48 o 
   2   6  11      316.73      356.64     72.86 o 
   4   6  11       81.17       95.35     33.98 o 
   6   6  11       46.18       58.29     32.22 o 
   8   6  11        0.46       10.13     34.90 o 
  10   6  11      349.72      321.53     69.83 o 
  -5   7  11       21.17       10.93     28.21 o 
 -36   0  12       31.07      103.76     75.20 o 
 -34   0  12        6.37       12.29     87.36 o 
 -32   0  12        7.02       -8.73     49.69 o 
 -30   0  12       48.91       66.24    104.27 o 
 -28   0  12        0.75        2.50     42.99 o 
 -26   0  12      182.64      232.81     54.78 o 
 -24   0  12     5482.34     5310.96    132.82 o 
 -22   0  12      379.32      359.37     36.18 o 
 -20   0  12     2460.33     2368.19     88.10 o 
 -18   0  12      429.93      400.09     29.42 o 
 -16   0  12      101.03       69.57     19.53 o 
 -14   0  12      884.01      946.89     38.91 o 
 -12   0  12     1234.26     1261.87     43.26 o 
 -10   0  12    19684.95    19848.72    185.57 o 
  -8   0  12     1374.91     1635.00     38.54 o 
  -6   0  12        2.48        1.00     13.77 o 
  -4   0  12     6410.02     6461.82     81.63 o 
  -2   0  12       16.95       44.40     15.12 o 
   0   0  12     1563.25     1697.50     31.45 o 
   2   0  12     2878.95     3241.13     48.71 o 
   4   0  12      192.68      174.04     21.24 o 
   6   0  12     3558.76     3836.70    109.64 o 
   8   0  12      714.09      745.82     47.64 o 
  10   0  12     7647.07     7786.71    167.04 o 
  12   0  12     6788.53     6962.46    125.89 o 
  14   0  12       23.04      -45.68     43.62 o 
  16   0  12     1662.53     1596.92    106.69 o 
  18   0  12     1282.33     1188.18    104.79 o 
  20   0  12      881.77      843.50     98.14 o 
  22   0  12      451.26      437.05     81.50 o 
  24   0  12      532.95      418.75     80.33 o 
  26   0  12       11.77       45.00     53.39 o 
 -37   1  12        2.11       89.26     80.03 o 
 -35   1  12       18.81      -13.25     44.41 o 
 -33   1  12       69.60       24.77     35.41 o 
 -31   1  12       23.73       41.73     44.36 o 
 -29   1  12        0.23        2.52     29.42 o 
 -27   1  12        5.93       25.03     28.90 o 
 -25   1  12       37.09        2.85     23.30 o 
 -23   1  12       62.45       36.52     18.35 o 
 -21   1  12        0.29       14.89     14.56 o 
 -19   1  12        4.26       15.93     12.69 o 
 -17   1  12      515.31      534.47     24.70 o 
 -15   1  12      299.21      336.17     20.44 o 
 -13   1  12      119.68      133.78     17.31 o 
 -11   1  12        0.07       -6.34     11.80 o 
  -9   1  12      122.97       98.25     13.31 o 
  -7   1  12      248.77      286.86     15.49 o 
  -5   1  12       12.33        6.36      9.93 o 
  -3   1  12      752.20      760.50     20.49 o 
  -1   1  12     1224.26     1309.54     20.32 o 
   1   1  12        4.00       12.89      6.56 o 
   3   1  12        5.09        9.32      9.64 o 
   5   1  12       48.32       56.56     15.04 o 
   7   1  12      246.92      326.00     42.45 o 
   9   1  12       90.36       50.84     17.62 o 
  11   1  12       91.24       79.29     19.10 o 
  13   1  12      132.61      127.08     23.96 o 
  15   1  12      257.92      187.54     65.01 o 
  17   1  12       45.23       25.93     28.35 o 
  19   1  12       77.25       34.40     40.63 o 
  21   1  12       44.63       19.18     29.89 o 
  23   1  12      180.14      151.16     44.20 o 
  25   1  12        0.01      -63.86     73.05 o 
 -36   2  12      107.93      436.86     92.29 o 
 -34   2  12       30.42        8.67     95.16 o 
 -32   2  12        2.31       68.86     42.42 o 
 -30   2  12      295.59      278.23     43.49 o 
 -28   2  12      244.28      324.97     43.11 o 
 -26   2  12       11.60       -2.99     20.23 o 
 -24   2  12      320.12      351.19     44.56 o 
 -22   2  12      485.17      394.71     29.69 o 
 -20   2  12      130.80      147.62     20.28 o 
 -18   2  12     1473.06     1223.77     38.80 o 
 -16   2  12     1255.33     1222.50     34.29 o 
 -14   2  12      877.92      900.56     30.41 o 
 -12   2  12      145.41      167.38     17.40 o 
 -10   2  12     2244.54     2104.17     46.50 o 
  -8   2  12     4475.01     4301.50     70.15 o 
  -6   2  12     2423.72     2504.09     34.06 o 
  -4   2  12     2109.43     2028.20     33.14 o 
  -2   2  12     5149.23     5265.96     61.15 o 
   0   2  12     2869.45     2758.61     46.58 o 
   2   2  12      169.16      206.66     17.96 o 
   4   2  12     1103.97     1115.16     33.90 o 
   6   2  12     3097.82     2922.03     52.59 o 
   8   2  12      157.53      167.94     19.20 o 
  10   2  12     1362.11     1389.84     45.27 o 
  12   2  12     1279.88     1414.73     49.60 o 
  14   2  12      863.25      926.69     44.44 o 
  16   2  12     1451.53     1617.94     54.54 o 
  18   2  12     1176.43     1139.34     49.67 o 
  20   2  12      289.15      355.38     32.17 o 
  22   2  12       38.23        5.37     42.68 o 
  24   2  12      221.26      125.60     75.42 o 
 -33   3  12        8.63      145.01    173.47 o 
 -31   3  12        3.77        0.54     54.06 o 
 -29   3  12        2.92       51.42     72.63 o 
 -27   3  12      366.82      310.43     46.60 o 
 -25   3  12        7.58      -22.64     35.29 o 
 -23   3  12      357.11      367.73     46.75 o 
 -21   3  12       74.24       56.39     24.89 o 
 -19   3  12       16.47       33.84     14.44 o 
 -17   3  12      629.72      713.11     28.20 o 
 -15   3  12      392.50      457.96     28.14 o 
 -13   3  12       60.08       66.65     14.23 o 
 -11   3  12      374.46      351.54     22.26 o 
  -9   3  12      734.83      784.86     34.33 o 
  -7   3  12      638.23      722.74     28.81 o 
  -5   3  12     2442.77     2557.47     54.19 o 
  -3   3  12       12.70       45.82     26.84 o 
  -1   3  12     1896.24     1947.02     63.94 o 
   1   3  12      897.61      797.75     47.12 o 
   3   3  12       19.85       46.74     28.12 o 
   5   3  12      227.07      306.68     41.14 o 
   7   3  12       26.47       55.14     32.22 o 
   9   3  12      118.26      163.90     37.69 o 
  11   3  12       50.50       44.70     63.68 o 
  13   3  12        8.81       38.46     33.83 o 
  15   3  12       90.30      140.83     57.34 o 
  17   3  12       90.25       92.18     57.93 o 
  19   3  12        4.23       19.16     54.09 o 
  21   3  12      295.09      297.56     79.75 o 
 -30   4  12      195.10      634.49    306.04 o 
 -28   4  12       96.09       76.00     42.16 o 
 -26   4  12       78.76      101.66     37.63 o 
 -24   4  12      196.96      242.74     79.98 o 
 -22   4  12      282.51      205.59     38.84 o 
 -20   4  12        3.88       43.60     29.01 o 
 -18   4  12     1003.84      965.62     61.46 o 
 -16   4  12     1039.89     1087.71     57.52 o 
 -14   4  12      108.84       90.65     34.33 o 
 -12   4  12      688.60      747.59     50.26 o 
 -10   4  12     1409.55     1486.42     60.99 o 
  -8   4  12     1481.44     1511.96     53.71 o 
  -6   4  12        5.29       42.15     20.39 o 
  -4   4  12      977.51     1139.00     63.60 o 
  -2   4  12      883.56      916.50     56.51 o 
   0   4  12      257.72      269.82     39.78 o 
   2   4  12       86.72      103.93     32.36 o 
   4   4  12      191.54      178.67     36.14 o 
   6   4  12      438.79      439.79     66.99 o 
   8   4  12        9.57        1.31     29.17 o 
  10   4  12      126.79      117.46     38.60 o 
  12   4  12      159.17      127.87     40.23 o 
  14   4  12       46.16       99.21     40.68 o 
  16   4  12      110.11      170.44     61.75 o 
  18   4  12      194.54      151.07     64.96 o 
  20   4  12      211.51      202.95     70.80 o 
 -27   5  12      323.29      355.05     50.35 o 
 -25   5  12      571.57      659.51    100.48 o 
 -23   5  12       26.75       35.99     63.02 o 
 -21   5  12      863.23      917.66    122.16 o 
 -19   5  12     1008.50     1043.59     72.57 o 
 -17   5  12        2.10       12.13     34.55 o 
 -15   5  12      254.05      343.13     41.86 o 
 -13   5  12      223.73      265.60     42.27 o 
 -11   5  12      253.74      259.17     39.28 o 
  -9   5  12       59.63       27.89     28.20 o 
  -7   5  12       99.76       39.63     31.59 o 
  -5   5  12       55.96        5.18     26.92 o 
  -3   5  12      119.57       78.03     30.76 o 
  -1   5  12      125.44      165.47     34.53 o 
   1   5  12     1004.41     1001.41     61.05 o 
   3   5  12       80.24       79.51     33.47 o 
   5   5  12      318.10      296.49     50.55 o 
   7   5  12      152.93      161.81     38.23 o 
   9   5  12      310.95      310.01    100.18 o 
  11   5  12        0.04        1.03     34.67 o 
  13   5  12       27.51       48.49     37.13 o 
  15   5  12      301.20      354.07    158.34 o 
 -20   6  12      128.65      176.51     83.89 o 
 -18   6  12      237.58      213.36     41.75 o 
 -16   6  12      507.90      483.97     53.05 o 
 -14   6  12      116.86       67.19     34.58 o 
 -12   6  12      997.21      922.86    105.04 o 
 -10   6  12      352.01      347.87     45.44 o 
  -8   6  12      202.67      159.44     59.45 o 
  -6   6  12      165.12      116.03     33.13 o 
  -4   6  12        6.21       56.05     29.87 o 
  -2   6  12      590.24      680.31     79.02 o 
   0   6  12       22.20       26.91     29.87 o 
   2   6  12       21.94       -7.91     30.85 o 
   4   6  12      176.06      245.27     41.02 o 
   6   6  12        2.54       -5.34     30.21 o 
   8   6  12       22.41      -11.86     30.43 o 
 -37   1  13       21.32       94.52     37.45 o 
 -35   1  13       13.09       33.45     36.16 o 
 -33   1  13      417.29      490.88     56.54 o 
 -31   1  13      613.98      706.42     56.99 o 
 -29   1  13        0.06        7.95     29.69 o 
 -27   1  13       84.86      120.24     34.05 o 
 -25   1  13      109.25       66.75     30.73 o 
 -23   1  13     1991.41     1826.91     57.80 o 
 -21   1  13      161.62      173.51     20.61 o 
 -19   1  13     2926.06     2739.08     46.88 o 
 -17   1  13        0.88      -13.64     10.76 o 
 -15   1  13       42.33       37.68     16.74 o 
 -13   1  13      161.35      116.69     18.48 o 
 -11   1  13      374.28      373.34     21.20 o 
  -9   1  13     1871.30     1884.88     33.75 o 
  -7   1  13     1716.65     1690.96     31.36 o 
  -5   1  13     1999.35     1931.48     31.69 o 
  -3   1  13     2141.82     2055.55     31.10 o 
  -1   1  13      382.43      417.47     17.24 o 
   1   1  13     2385.58     2377.66     40.10 o 
   3   1  13      963.44      961.13     32.38 o 
   5   1  13     1705.22     1762.20     44.44 o 
   7   1  13      217.53      190.08     30.04 o 
   9   1  13      106.53       49.33     25.73 o 
  11   1  13     1236.81     1224.67     46.57 o 
  13   1  13      217.89      227.13     28.42 o 
  15   1  13      312.67      399.50     41.05 o 
  17   1  13      194.70      220.12     36.31 o 
  19   1  13       75.26      176.62     68.33 o 
  21   1  13      149.41      191.02     45.77 o 
  23   1  13        7.72      -12.61     41.80 o 
 -36   2  13        0.62       50.48     49.59 o 
 -34   2  13       71.74      111.79     44.63 o 
 -32   2  13        0.57       28.65     42.83 o 
 -30   2  13      170.45      131.31     48.43 o 
 -28   2  13      459.97      481.40     73.66 o 
 -26   2  13       84.32       76.81     45.61 o 
 -24   2  13       11.32        2.66     22.81 o 
 -22   2  13      184.60      139.34     28.09 o 
 -20   2  13        3.86       28.54     16.71 o 
 -18   2  13      766.20      632.93     30.49 o 
 -16   2  13      392.62      333.43     22.56 o 
 -14   2  13       38.44       31.75     15.14 o 
 -12   2  13      240.76      198.86     19.08 o 
 -10   2  13        3.09       10.75     11.81 o 
  -8   2  13     3561.43     3342.38     58.27 o 
  -6   2  13     1601.04     1711.39     32.31 o 
  -4   2  13      201.27      237.71     18.39 o 
  -2   2  13      641.70      662.68     26.08 o 
   0   2  13      888.71      826.90     38.90 o 
   2   2  13       81.16      136.83     17.29 o 
   4   2  13      133.14       94.81     19.76 o 
   6   2  13      108.98       80.71     26.32 o 
   8   2  13      128.26      128.45     30.64 o 
  10   2  13        5.35       18.91     20.46 o 
  12   2  13      292.73      287.74     30.39 o 
  14   2  13       18.55       10.98     22.19 o 
  16   2  13      209.50      247.13     29.68 o 
  18   2  13       92.34       25.69     24.74 o 
  20   2  13       97.14       -5.16     63.64 o 
  22   2  13        0.02       25.07     58.76 o 
 -33   3  13      353.86      525.11     90.00 o 
 -31   3  13       81.88       83.39     57.19 o 
 -29   3  13      250.43      275.47     56.54 o 
 -27   3  13      243.81      319.75     47.68 o 
 -25   3  13     1972.71     2099.12     55.22 o 
 -23   3  13       22.43       48.15     20.51 o 
 -21   3  13      115.04      122.08     23.57 o 
 -19   3  13     1640.71     1474.22     42.77 o 
 -17   3  13       47.88       95.79     24.98 o 
 -15   3  13      191.91      189.08     18.76 o 
 -13   3  13     1371.68     1399.75     47.13 o 
 -11   3  13     1062.64     1087.91     42.88 o 
  -9   3  13      149.83      219.95     26.75 o 
  -7   3  13      319.73      347.97     30.59 o 
  -5   3  13    11094.77    11094.75    131.58 o 
  -3   3  13      355.02      362.87     30.25 o 
  -1   3  13      723.07      813.49     42.05 o 
   1   3  13      859.07      837.13     50.77 o 
   3   3  13     1178.38     1210.06     68.01 o 
   5   3  13     2082.10     1997.31    109.57 o 
   7   3  13      356.42      429.94     48.93 o 
   9   3  13     3415.97     3431.09    170.94 o 
  11   3  13      131.49      143.65     41.41 o 
  13   3  13        0.07      -31.12     42.15 o 
  15   3  13     1047.84     1108.12    102.68 o 
  17   3  13      200.61      124.58     63.68 o 
  19   3  13       65.55       70.34     60.07 o 
  21   3  13       60.97       40.32     59.78 o 
 -30   4  13       22.87       85.71     58.04 o 
 -28   4  13       59.16      152.57     46.12 o 
 -26   4  13       28.73       40.58     33.95 o 
 -24   4  13        9.23       18.07     32.32 o 
 -22   4  13       24.82       56.57     32.68 o 
 -20   4  13       83.44      122.37     36.40 o 
 -18   4  13        2.16       22.89     28.26 o 
 -16   4  13      107.66       78.28     31.01 o 
 -14   4  13      147.50      124.10     30.74 o 
 -12   4  13       24.34       43.20     26.02 o 
 -10   4  13       12.41        8.85     25.29 o 
  -8   4  13      566.76      564.98     60.99 o 
  -6   4  13      697.46      775.17    112.59 o 
  -4   4  13        9.10       66.51     50.74 o 
  -2   4  13        0.03        5.88     48.54 o 
   0   4  13       84.07      123.21     33.98 o 
   2   4  13      163.53       94.40     53.76 o 
   4   4  13       49.68       53.01     31.62 o 
   6   4  13       16.07       22.39     29.18 o 
   8   4  13       43.15       10.06     31.80 o 
  10   4  13       14.98        9.79     33.96 o 
  12   4  13       75.25       -9.21     35.98 o 
  14   4  13      169.08      171.94     59.39 o 
  16   4  13      190.81      188.30     63.72 o 
  18   4  13       59.09       59.26     57.37 o 
 -27   5  13      182.80      306.07    131.57 o 
 -25   5  13       73.55      120.38     89.43 o 
 -23   5  13       30.03       37.59     33.24 o 
 -21   5  13      468.56      491.02     52.46 o 
 -19   5  13       38.82       99.75     62.32 o 
 -17   5  13      724.74      845.74     86.10 o 
 -15   5  13       34.49       53.42     29.70 o 
 -13   5  13      459.24      453.76     44.88 o 
 -11   5  13        1.67        5.08     28.92 o 
  -9   5  13       58.05      106.46     31.90 o 
  -7   5  13       84.59      110.82     42.56 o 
  -5   5  13       69.34       99.58     34.79 o 
  -3   5  13      591.85      602.10     53.16 o 
  -1   5  13      445.72      526.58     52.73 o 
   1   5  13      564.40      667.10     83.92 o 
   3   5  13     1005.38     1174.62    111.66 o 
   5   5  13        5.43       31.68     32.39 o 
   7   5  13       21.83       -3.68     31.74 o 
   9   5  13      356.18      234.16     45.51 o 
  11   5  13      536.14      587.83     67.71 o 
  13   5  13      417.17      357.24     54.71 o 
 -20   6  13        5.04       56.48     36.75 o 
 -18   6  13      323.94      287.55     83.01 o 
 -16   6  13        0.27       52.20     35.47 o 
 -14   6  13       23.44      -10.12     30.13 o 
 -12   6  13       94.03      136.90     37.62 o 
 -10   6  13        2.60      -44.10     52.68 o 
  -8   6  13      465.78      400.27     47.55 o 
  -6   6  13        6.77        1.27     28.69 o 
  -4   6  13        7.11       21.18     31.06 o 
  -2   6  13      353.27      397.88     98.64 o 
   0   6  13       69.86       42.83     32.52 o 
   2   6  13      286.16      179.58     39.53 o 
   4   6  13        0.28      -20.51     30.18 o 
   6   6  13       23.63       45.48     52.33 o 
   8   6  13      225.52      211.24     44.45 o 
 -36   0  14       25.59       -2.62     99.67 o 
 -34   0  14      940.62      985.74    128.07 o 
 -32   0  14      169.55      147.84     58.18 o 
 -30   0  14        2.13       12.87     49.78 o 
 -28   0  14     1133.37     1321.56    127.62 o 
 -26   0  14      448.47      539.59     70.66 o 
 -24   0  14     2544.06     2392.57    113.67 o 
 -22   0  14        7.91      -35.58     25.03 o 
 -20   0  14     8715.06     8466.61    171.03 o 
 -18   0  14      605.68      660.02     46.23 o 
 -16   0  14       14.30       16.15     24.10 o 
 -14   0  14     1047.55      935.21     41.59 o 
 -12   0  14     1143.10     1109.77     42.52 o 
 -10   0  14     2204.23     2399.29     56.37 o 
  -8   0  14     1491.13     1473.73     42.57 o 
  -6   0  14     5783.65     5764.06     85.89 o 
  -4   0  14      490.79      571.51     29.69 o 
  -2   0  14     1447.32     1504.02     44.64 o 
   0   0  14     5838.78     5985.81     81.50 o 
   2   0  14      775.24      771.22     49.41 o 
   4   0  14      240.33      278.91     35.94 o 
   6   0  14     2074.11     2108.25     69.09 o 
   8   0  14     2649.38     2552.69     78.16 o 
  10   0  14     1016.27     1116.85     67.58 o 
  12   0  14        5.85      -81.72     41.12 o 
  14   0  14     1429.89     1331.89    104.51 o 
  16   0  14     1213.99     1185.07    101.25 o 
  18   0  14       44.69       53.69     55.66 o 
  20   0  14      171.07      166.45     65.39 o 
  22   0  14       92.77      227.54     65.78 o 
 -35   1  14      189.56      286.34     49.12 o 
 -33   1  14      137.00      161.20     45.62 o 
 -31   1  14        0.13       21.37     33.79 o 
 -29   1  14       33.51       22.19     31.63 o 
 -27   1  14       93.54       72.47     33.21 o 
 -25   1  14      395.23      441.49     44.84 o 
 -23   1  14     1445.05     1512.00     65.83 o 
 -21   1  14       50.32       62.19     16.13 o 
 -19   1  14     1282.98     1235.52     35.21 o 
 -17   1  14      313.48      331.17     21.33 o 
 -15   1  14        3.20       33.90     17.48 o 
 -13   1  14        3.53       10.07     16.91 o 
 -11   1  14      240.50      253.12     21.32 o 
  -9   1  14      628.73      653.09     25.46 o 
  -7   1  14      112.17      127.06     15.91 o 
  -5   1  14       26.72       32.42     16.87 o 
  -3   1  14       40.80       71.80     13.65 o 
  -1   1  14       87.31       85.57     16.09 o 
   1   1  14      209.08      240.77     20.65 o 
   3   1  14     1040.64     1038.78     34.23 o 
   5   1  14       42.01       83.50     26.15 o 
   7   1  14      118.87      132.32     36.36 o 
   9   1  14      265.46      228.28     33.28 o 
  11   1  14      138.85       84.51     34.40 o 
  13   1  14        8.64      -28.57     25.33 o 
  15   1  14        0.79      -10.60     31.51 o 
  17   1  14      328.85      169.78    168.15 o 
  19   1  14      309.54      276.85     66.21 o 
  21   1  14       29.11        9.19     55.92 o 
  23   1  14        1.26      -35.06     35.03 o 
 -34   2  14       58.08       78.88     56.50 o 
 -32   2  14      298.05      259.47    103.13 o 
 -30   2  14      450.58      532.18     65.41 o 
 -28   2  14     1572.77     1583.16     95.81 o 
 -26   2  14       14.11       42.60     31.88 o 
 -24   2  14       58.67       48.14     25.42 o 
 -22   2  14      890.35      760.10     46.03 o 
 -20   2  14       62.81       91.31     19.78 o 
 -18   2  14       11.54        0.85     14.10 o 
 -16   2  14      233.53      163.95     18.91 o 
 -14   2  14      128.72      143.69     17.23 o 
 -12   2  14     1855.26     1755.46     39.25 o 
 -10   2  14      406.60      415.62     23.47 o 
  -8   2  14     4260.88     4086.04     51.87 o 
  -6   2  14     3014.60     2899.72     51.66 o 
  -4   2  14      233.93      245.41     19.36 o 
  -2   2  14      356.40      323.01     20.89 o 
   0   2  14     2422.41     2335.02     57.93 o 
   2   2  14     2414.14     2443.43     78.71 o 
   4   2  14      208.80      172.36     22.18 o 
   6   2  14     1981.62     1973.98     51.42 o 
   8   2  14      141.72      180.30     28.83 o 
  10   2  14      834.85      790.26     42.03 o 
  12   2  14      228.27      245.36     29.28 o 
  14   2  14       99.58       64.21     24.63 o 
  16   2  14      801.31      760.88     42.73 o 
  18   2  14       79.85      121.86     45.82 o 
  20   2  14      328.66      357.57     61.04 o 
  22   2  14      206.36      226.36     75.72 o 
 -33   3  14       66.66      302.75     90.32 o 
 -31   3  14        0.25       27.60     41.25 o 
 -29   3  14        0.88       75.17     44.46 o 
 -27   3  14       20.33       -3.35     21.44 o 
 -25   3  14       20.10       37.40     24.48 o 
 -23   3  14      143.83      190.33     27.23 o 
 -21   3  14       71.25       68.77     23.81 o 
 -19   3  14       35.74       48.05     17.47 o 
 -17   3  14       69.39       98.97     18.77 o 
 -15   3  14       69.93       78.23     15.89 o 
 -13   3  14        2.75       19.04     17.44 o 
 -11   3  14      335.64      337.15     35.46 o 
  -9   3  14       30.04       59.35     24.14 o 
  -7   3  14      530.23      545.38     39.72 o 
  -5   3  14      175.05      193.77     25.41 o 
  -3   3  14       14.14       19.04     20.40 o 
  -1   3  14       82.23       44.07     29.60 o 
   1   3  14       43.96       84.22     33.75 o 
   3   3  14      279.50      286.76    102.68 o 
   5   3  14      385.57      303.70     45.57 o 
   7   3  14       15.32       30.08     35.09 o 
   9   3  14       44.91       27.50     34.09 o 
  11   3  14        0.20       -7.10     45.56 o 
  13   3  14       16.48      -31.22     47.56 o 
  15   3  14      164.92      228.04     69.88 o 
  17   3  14      216.72       72.59     60.54 o 
  19   3  14       22.69       46.71     60.63 o 
 -30   4  14      181.50      306.04    101.59 o 
 -28   4  14      257.04      319.43     60.52 o 
 -26   4  14      127.99      202.20     43.23 o 
 -24   4  14      360.23      356.47     78.39 o 
 -22   4  14      325.95      352.91     50.88 o 
 -20   4  14      561.58      628.88     87.63 o 
 -18   4  14      277.23      343.22     43.16 o 
 -16   4  14       28.81        1.42     26.75 o 
 -14   4  14      320.62      442.68     44.82 o 
 -12   4  14      564.63      639.18     78.14 o 
 -10   4  14       26.21       29.55     26.12 o 
  -8   4  14      898.70      885.23     81.16 o 
  -6   4  14      149.69      235.70     52.59 o 
  -4   4  14      261.90      310.23     64.19 o 
  -2   4  14     1292.28     1316.80     86.00 o 
   0   4  14     1395.69     1381.97     71.02 o 
   2   4  14       58.11       25.97     31.07 o 
   4   4  14      127.23       85.47     58.91 o 
   6   4  14      248.70      291.27     46.33 o 
   8   4  14      787.92      896.11    113.95 o 
  10   4  14      297.99      255.94     49.53 o 
  12   4  14      560.33      545.04     80.63 o 
  14   4  14       34.98      -44.69     48.37 o 
  16   4  14       98.22       65.21     59.51 o 
 -25   5  14      151.76      275.62    107.15 o 
 -23   5  14      133.56      224.56     63.36 o 
 -21   5  14       40.57       72.64     35.36 o 
 -19   5  14       21.83       12.10     31.36 o 
 -17   5  14      211.30      271.41     42.10 o 
 -15   5  14       51.40       84.31     32.73 o 
 -13   5  14        0.69      -38.99     29.34 o 
 -11   5  14        1.50       15.69     56.68 o 
  -9   5  14      241.35      245.25     41.34 o 
  -7   5  14       25.99       35.91     31.16 o 
  -5   5  14       94.25       72.89     32.96 o 
  -3   5  14      952.14      934.98     63.04 o 
  -1   5  14      232.53      262.74     43.42 o 
   1   5  14      718.06      780.30     62.88 o 
   3   5  14      136.69      156.35     48.04 o 
   5   5  14      193.58      250.59     45.37 o 
   7   5  14      252.71      297.27     69.50 o 
   9   5  14        1.84       -6.39     34.25 o 
  11   5  14     1118.93     1212.97     80.64 o 
  13   5  14      125.32       92.28     42.76 o 
 -18   6  14      333.17      295.98     50.68 o 
 -16   6  14       10.99        9.24     34.14 o 
 -14   6  14      198.33      254.43     45.34 o 
 -12   6  14       10.69       33.04     34.40 o 
 -10   6  14       49.03       42.96     33.03 o 
  -8   6  14       33.18        3.37     30.87 o 
  -6   6  14      666.61      683.76     59.36 o 
  -4   6  14      135.87      155.20     37.62 o 
  -2   6  14        0.02      -31.93     33.15 o 
   0   6  14      960.09     1006.93     68.12 o 
   2   6  14      407.04      360.29     71.48 o 
   4   6  14       43.31       30.49     34.76 o 
   6   6  14       11.83       31.03     36.72 o 
 -35   1  15        0.26        5.44     39.50 o 
 -33   1  15       36.55       20.97     36.59 o 
 -31   1  15      374.27      338.84     48.48 o 
 -29   1  15        6.22        6.84     32.01 o 
 -27   1  15      423.25      392.05     50.62 o 
 -25   1  15       20.06      -26.69     28.09 o 
 -23   1  15     5551.92     5450.25    116.73 o 
 -21   1  15      541.90      538.51     39.05 o 
 -19   1  15      239.89      212.46     24.03 o 
 -17   1  15      643.64      595.49     28.36 o 
 -15   1  15      164.24      144.87     20.16 o 
 -13   1  15     5407.19     5297.56     70.19 o 
 -11   1  15      286.90      283.55     23.04 o 
  -9   1  15     3479.97     3470.01     53.81 o 
  -7   1  15      382.06      387.45     26.55 o 
  -5   1  15      329.33      353.09     32.80 o 
  -3   1  15     3824.23     3995.22     64.32 o 
  -1   1  15       94.09      123.39     17.09 o 
   1   1  15       12.25       -5.12     27.68 o 
   3   1  15       86.24      125.83     25.13 o 
   5   1  15      782.00      790.83     48.44 o 
   7   1  15     3884.69     3850.61     91.85 o 
   9   1  15      489.15      572.98     44.84 o 
  11   1  15     3629.42     3446.29     89.22 o 
  13   1  15        0.44       -3.49     27.68 o 
  15   1  15      578.97      473.69    115.88 o 
  17   1  15       47.93       12.57     27.34 o 
  19   1  15      518.47      564.98     60.63 o 
  21   1  15      773.63      822.84     65.53 o 
 -34   2  15       22.93      130.32     50.24 o 
 -32   2  15        0.27       67.15     83.36 o 
 -30   2  15        0.27       26.97     32.64 o 
 -28   2  15        0.80       40.11     29.93 o 
 -26   2  15        2.55       16.91     29.40 o 
 -24   2  15        5.84      -21.56     22.69 o 
 -22   2  15       91.92       62.99     26.76 o 
 -20   2  15      618.53      592.70     38.94 o 
 -18   2  15        6.03       10.90     16.15 o 
 -16   2  15      366.25      307.68     23.74 o 
 -14   2  15       29.03       18.34     14.07 o 
 -12   2  15      401.29      354.80     22.78 o 
 -10   2  15      269.88      288.42     21.04 o 
  -8   2  15      448.85      483.47     32.35 o 
  -6   2  15     2457.91     2331.10     47.37 o 
  -4   2  15       15.76       29.52     13.54 o 
  -2   2  15     1163.70     1015.54     35.46 o 
   0   2  15      104.12      125.25     28.18 o 
   2   2  15      187.20      193.77     24.40 o 
   4   2  15      133.15      102.45     23.39 o 
   6   2  15        0.54      -20.44     25.69 o 
   8   2  15       82.44       34.16     24.72 o 
  10   2  15        6.48       17.89     22.07 o 
  12   2  15        0.05      -16.73     21.44 o 
  14   2  15      200.85      210.35     29.86 o 
  16   2  15       35.46       46.82     24.67 o 
  18   2  15      229.06      245.04    101.44 o 
  20   2  15      202.90      252.26     76.57 o 
 -31   3  15       26.29       70.33     58.14 o 
 -29   3  15      347.64      324.15     34.20 o 
 -27   3  15       34.61       38.82     23.95 o 
 -25   3  15       19.29        7.64     22.68 o 
 -23   3  15      203.62      257.06     31.18 o 
 -21   3  15      452.50      484.72     37.03 o 
 -19   3  15       77.44      132.50     20.25 o 
 -17   3  15        5.50       20.70     23.02 o 
 -15   3  15     1217.72     1312.27     49.79 o 
 -13   3  15      397.84      406.80     34.07 o 
 -11   3  15        1.32        8.66     19.98 o 
  -9   3  15       33.86      126.77     28.53 o 
  -7   3  15       15.25       18.52     24.18 o 
  -5   3  15      800.29      794.98     46.08 o 
  -3   3  15       64.32       23.42     30.09 o 
  -1   3  15     1007.19     1021.04     67.81 o 
   1   3  15       13.77        0.45     31.16 o 
   3   3  15       43.73       91.55     36.41 o 
   5   3  15      153.56      141.28     40.63 o 
   7   3  15      225.21      222.84     54.52 o 
   9   3  15       26.06      -63.15     41.62 o 
  11   3  15       73.10       40.73     53.31 o 
  13   3  15      461.29      420.49     81.82 o 
  15   3  15      428.87      440.57     84.59 o 
  17   3  15        3.45      -68.22     49.91 o 
  19   3  15      447.14      393.82     90.81 o 
 -30   4  15      269.02      547.35    112.66 o 
 -28   4  15       31.00       54.39     61.73 o 
 -26   4  15     1633.93     1681.58    104.77 o 
 -24   4  15      305.62      340.69     75.61 o 
 -22   4  15       46.37       27.77     33.00 o 
 -20   4  15      161.19      138.19     36.85 o 
 -18   4  15      149.10      180.76     37.74 o 
 -16   4  15      350.84      344.99     43.88 o 
 -14   4  15       14.94       43.88     28.16 o 
 -12   4  15      445.89      440.91     45.10 o 
 -10   4  15       95.24      105.69     33.00 o 
  -8   4  15      198.60      176.92     37.92 o 
  -6   4  15     2865.53     2641.30     94.19 o 
  -4   4  15      871.20      902.25     63.46 o 
  -2   4  15      281.83      311.12     44.43 o 
   0   4  15      125.99      106.86     35.57 o 
   2   4  15      731.73      679.05     61.02 o 
   4   4  15        1.08       -9.22     32.08 o 
   6   4  15      151.03      110.74     50.74 o 
   8   4  15      768.32      862.92    129.06 o 
  10   4  15      266.65      280.85     51.49 o 
  12   4  15        3.01      -51.62     46.38 o 
  14   4  15       67.37      105.85     61.52 o 
  16   4  15       39.53      -76.07     48.74 o 
 -25   5  15       76.44      111.50     61.91 o 
 -23   5  15      752.83      779.91     76.85 o 
 -21   5  15      251.36      270.17     44.91 o 
 -19   5  15        0.61       30.87     38.59 o 
 -17   5  15      338.62      433.01     71.46 o 
 -15   5  15      645.60      710.12     57.14 o 
 -13   5  15      622.00      576.04     57.79 o 
 -11   5  15      257.59      347.62     47.81 o 
  -9   5  15      848.44      804.06     92.51 o 
  -7   5  15      127.78       99.89     36.86 o 
  -5   5  15       12.93       16.91     31.53 o 
  -3   5  15      640.18      708.87     61.44 o 
  -1   5  15      663.39      855.56    101.68 o 
   1   5  15       14.64       23.09     34.41 o 
   3   5  15      692.07      676.99     62.53 o 
   5   5  15      145.03      166.68     42.55 o 
   7   5  15      331.06      292.63    125.03 o 
   9   5  15        0.51       11.98     65.94 o 
  11   5  15     1535.59     1837.77     95.05 o 
 -18   6  15       60.42       46.58     40.51 o 
 -16   6  15       30.93      119.57     40.98 o 
 -14   6  15       39.47      -22.49     30.91 o 
 -12   6  15       23.42       22.86     66.91 o 
 -10   6  15      147.24      155.80     72.60 o 
  -8   6  15       28.89       -8.64     58.03 o 
  -6   6  15        3.93      -24.84     31.22 o 
  -4   6  15        8.12       41.15     33.09 o 
  -2   6  15       28.15       -4.52     31.33 o 
   0   6  15        0.15      -30.09     31.79 o 
   2   6  15       87.46       25.57     35.85 o 
 -36   0  16        0.37       23.97     53.77 o 
 -34   0  16        9.33      -22.50     82.17 o 
 -32   0  16       61.29       52.34     55.95 o 
 -30   0  16       85.06      125.87     58.73 o 
 -28   0  16      243.29      204.71     58.53 o 
 -26   0  16       49.67       86.95     48.39 o 
 -24   0  16       58.63       72.59     49.87 o 
 -22   0  16      238.80      244.14     54.42 o 
 -20   0  16      274.29      222.12     52.79 o 
 -18   0  16     1835.08     1676.89     93.37 o 
 -16   0  16      849.40      851.90     64.01 o 
 -14   0  16       30.67       19.66     23.07 o 
 -12   0  16     1192.72     1283.36     57.83 o 
 -10   0  16     2109.99     2091.29     70.46 o 
  -8   0  16     1007.37      969.95     51.59 o 
  -6   0  16       70.91       16.52     24.89 o 
  -4   0  16     2062.21     2009.30     84.87 o 
  -2   0  16     1035.12     1035.62     56.68 o 
   0   0  16      217.88      222.11     34.36 o 
   2   0  16       73.60       77.90     29.21 o 
   4   0  16      935.44      961.87     54.84 o 
   6   0  16       96.67       41.78     37.40 o 
   8   0  16     2112.52     2089.17    118.87 o 
  10   0  16      134.20       80.66     52.19 o 
  12   0  16       79.08      121.68     56.51 o 
  14   0  16        4.98      -21.38     51.92 o 
  16   0  16      225.06      196.83     66.74 o 
  18   0  16      826.91      899.18    104.26 o 
  20   0  16       67.82      181.13     62.37 o 
 -35   1  16        0.11       58.40     38.62 o 
 -33   1  16        3.27        8.40     35.03 o 
 -31   1  16      153.10      142.00     40.23 o 
 -29   1  16       13.70       33.29     34.12 o 
 -27   1  16        2.44       22.46     33.45 o 
 -25   1  16       17.28        3.26     31.59 o 
 -23   1  16     1387.19     1380.12     72.11 o 
 -21   1  16      530.74      563.61     48.86 o 
 -19   1  16      238.66      256.14     24.52 o 
 -17   1  16        7.19       -6.70     17.05 o 
 -15   1  16       12.20        4.18     17.04 o 
 -13   1  16      203.70      204.74     22.80 o 
 -11   1  16     1050.62     1030.25     36.16 o 
  -9   1  16      931.99      967.01     35.43 o 
  -7   1  16     1108.36     1143.07     47.94 o 
  -5   1  16       11.17       20.86     19.09 o 
  -3   1  16     1647.95     1738.05     42.71 o 
  -1   1  16      635.96      620.52     60.24 o 
   1   1  16     1024.45     1061.83     46.25 o 
   3   1  16       85.79       91.45     25.81 o 
   5   1  16        1.30       55.12     26.26 o 
   7   1  16       46.84       46.81     26.89 o 
   9   1  16      767.06      815.46     52.78 o 
  11   1  16      845.95      895.39    117.55 o 
  13   1  16     2385.80     2286.69     92.87 o 
  15   1  16       51.37      -14.28     23.27 o 
  17   1  16      258.49      238.43     54.49 o 
  19   1  16       14.04      -16.55     36.20 o 
 -34   2  16        5.99       69.39     44.44 o 
 -32   2  16      219.94      257.35     77.15 o 
 -30   2  16        0.25       20.64     30.26 o 
 -28   2  16      119.63       89.02     43.30 o 
 -26   2  16      235.81      209.93     39.89 o 
 -24   2  16      544.47      563.75     43.40 o 
 -22   2  16      111.35      131.07     29.22 o 
 -20   2  16      463.76      498.71     34.59 o 
 -18   2  16     1289.64     1229.67     41.53 o 
 -16   2  16      123.92      113.35     19.87 o 
 -14   2  16      484.33      427.42     26.78 o 
 -12   2  16     1873.06     1887.63     45.74 o 
 -10   2  16      681.93      763.40     38.05 o 
  -8   2  16     1060.76     1078.49     36.49 o 
  -6   2  16       96.83       84.79     18.31 o 
  -4   2  16     1032.97     1044.85     35.75 o 
  -2   2  16     1187.38     1068.71     38.76 o 
   0   2  16      303.52      295.43     27.59 o 
   2   2  16      296.06      379.88     33.22 o 
   4   2  16       73.28       75.46     27.41 o 
   6   2  16     1375.10     1236.75     49.54 o 
   8   2  16      103.44      168.56     27.00 o 
  10   2  16      260.07      257.97     41.15 o 
  12   2  16      762.00      709.06     43.24 o 
  14   2  16      153.03      192.36     74.45 o 
  16   2  16     1042.78     1051.16     85.97 o 
  18   2  16      567.45      704.43    103.16 o 
 -33   3  16      105.83      349.27     75.97 o 
 -31   3  16       38.07      150.43     93.75 o 
 -29   3  16        8.21       23.90     45.55 o 
 -27   3  16      201.32      187.11     30.15 o 
 -25   3  16       90.06      134.37     29.08 o 
 -23   3  16       28.62       77.81     26.34 o 
 -21   3  16      296.56      300.97     32.54 o 
 -19   3  16       50.41       34.67     28.73 o 
 -17   3  16      225.33      256.07     30.70 o 
 -15   3  16       11.04       34.29     23.47 o 
 -13   3  16        3.40        3.66     22.38 o 
 -11   3  16      115.02       89.57     26.50 o 
  -9   3  16      492.69      545.35     43.94 o 
  -7   3  16      685.05      692.09     47.10 o 
  -5   3  16     1580.39     1570.39     60.09 o 
  -3   3  16       29.18       44.94     35.02 o 
  -1   3  16        4.19       26.15     61.85 o 
   1   3  16       56.99       89.79     75.87 o 
   3   3  16        5.95        9.70     31.67 o 
   5   3  16      105.63      108.12     39.45 o 
   7   3  16        1.11      -57.28     40.57 o 
   9   3  16      112.26       33.17     53.25 o 
  11   3  16        2.93       47.52     55.56 o 
  13   3  16       13.98      -15.48     50.62 o 
  15   3  16      129.36      226.49     71.56 o 
  17   3  16       37.89       11.96     58.99 o 
 -30   4  16       33.11       56.35     59.00 o 
 -28   4  16        0.21       31.06     41.02 o 
 -26   4  16      313.61      257.08     46.58 o 
 -24   4  16       36.51       55.95     49.31 o 
 -22   4  16       79.47       66.67     36.56 o 
 -20   4  16      210.34      296.99     44.91 o 
 -18   4  16     1662.78     1766.70     96.48 o 
 -16   4  16     1428.47     1422.63     71.49 o 
 -14   4  16      312.82      306.65     70.70 o 
 -12   4  16      880.10      945.69    122.79 o 
 -10   4  16        0.39      -55.37     28.71 o 
  -8   4  16     2068.43     1839.65     82.33 o 
  -6   4  16       39.00       -6.36     30.76 o 
  -4   4  16     2295.64     2197.67     89.34 o 
  -2   4  16      516.93      574.59     57.01 o 
   0   4  16       45.29      -54.89     34.74 o 
   2   4  16      159.92      257.67     72.22 o 
   4   4  16      110.90      124.08     42.06 o 
   6   4  16      153.60       52.72     38.60 o 
   8   4  16      344.54      346.93     89.48 o 
  10   4  16       31.27       48.63     53.10 o 
  12   4  16      148.56      187.12     67.55 o 
  14   4  16        0.02      -32.24     54.93 o 
 -25   5  16      261.06      288.36     96.84 o 
 -23   5  16       25.41       51.72     61.94 o 
 -21   5  16       43.46      120.42     38.73 o 
 -19   5  16        0.54       31.62     34.45 o 
 -17   5  16       10.69       -2.12     30.88 o 
 -15   5  16       32.88      -22.54     30.57 o 
 -13   5  16        0.76       60.65     35.52 o 
 -11   5  16       35.37       21.72     34.44 o 
  -9   5  16       13.08       21.83     33.84 o 
  -7   5  16        1.45      -51.09     30.48 o 
  -5   5  16        5.93       49.27     35.50 o 
  -3   5  16        2.35      -36.45     31.71 o 
  -1   5  16      131.85      132.89     46.35 o 
   1   5  16        0.32      -15.51     38.28 o 
   3   5  16       50.89       41.70     36.72 o 
   5   5  16       48.76       -0.71     57.23 o 
   7   5  16       18.45       45.34     50.78 o 
   9   5  16        0.60       -7.87     51.99 o 
 -16   6  16      230.69      322.39     52.28 o 
 -14   6  16       37.39       81.25     39.12 o 
 -12   6  16      131.76       64.98     36.94 o 
 -10   6  16      395.82      517.83     56.46 o 
  -8   6  16        1.43       -0.88     39.74 o 
  -6   6  16       62.41       73.24     55.74 o 
  -4   6  16        4.48      -32.46     32.06 o 
  -2   6  16       39.27       68.97     37.52 o 
   0   6  16        6.60       91.72    105.72 o 
 -35   1  17        4.83       40.74     39.17 o 
 -33   1  17       88.74       77.25     39.59 o 
 -31   1  17      635.22      687.43     60.44 o 
 -29   1  17        6.24      -13.22     33.81 o 
 -27   1  17      640.91      693.44     57.73 o 
 -25   1  17       27.71       27.97     31.94 o 
 -23   1  17      401.50      396.81     63.08 o 
 -21   1  17      557.49      517.66     58.47 o 
 -19   1  17      115.44       87.78     28.34 o 
 -17   1  17        3.31      -30.05     22.99 o 
 -15   1  17       11.88       -1.92     17.58 o 
 -13   1  17     1194.52     1155.07     39.20 o 
 -11   1  17     1569.26     1534.74     47.24 o 
  -9   1  17        2.06       42.30     22.20 o 
  -7   1  17     3858.12     3834.95     96.01 o 
  -5   1  17       16.98      -12.01     20.09 o 
  -3   1  17     1231.31     1306.62     59.14 o 
  -1   1  17      105.54      139.02     30.55 o 
   1   1  17     1258.94     1291.50     58.96 o 
   3   1  17     2344.53     2387.60     66.60 o 
   5   1  17       22.81       -7.74     25.55 o 
   7   1  17     1047.00     1053.91    101.15 o 
   9   1  17       19.57      -23.96     25.88 o 
  11   1  17      399.86      484.59     46.02 o 
  13   1  17        0.04      -13.37     27.23 o 
  15   1  17      119.20      126.83     40.24 o 
  17   1  17      361.93      396.25     53.39 o 
  19   1  17       33.50       45.93     37.39 o 
 -34   2  17      102.67      171.18     98.01 o 
 -32   2  17       28.67       10.42     37.99 o 
 -30   2  17        8.69       51.56     64.39 o 
 -28   2  17      572.42      588.80     72.05 o 
 -26   2  17      268.90      307.39     57.96 o 
 -24   2  17      830.16      872.74     61.14 o 
 -22   2  17      178.76      189.71     32.36 o 
 -20   2  17        4.21       -1.00     24.49 o 
 -18   2  17       10.46        2.90     19.17 o 
 -16   2  17      244.58      286.62     28.00 o 
 -14   2  17      127.34      107.48     36.74 o 
 -12   2  17      178.46      204.83     28.60 o 
 -10   2  17      484.84      529.15     29.60 o 
  -8   2  17       32.88       38.11     18.39 o 
  -6   2  17        5.39       -8.61     17.17 o 
  -4   2  17      489.26      452.09     29.93 o 
  -2   2  17       33.89       38.87     18.52 o 
   0   2  17       35.68       -5.09     28.86 o 
   2   2  17       19.52       62.79     42.01 o 
   4   2  17      259.68      255.07     34.91 o 
   6   2  17      110.66      132.78     26.38 o 
   8   2  17        4.55       18.40     23.04 o 
  10   2  17      397.76      362.17     65.74 o 
  12   2  17        0.23       -4.27     38.51 o 
  14   2  17       52.17       24.52     44.22 o 
  16   2  17       94.10      193.12     70.77 o 
  18   2  17      180.08      237.74     73.10 o 
 -31   3  17      401.61      794.25    138.67 o 
 -29   3  17       75.23      105.29     41.94 o 
 -27   3  17      117.47      193.03     44.24 o 
 -25   3  17      103.98      149.50     31.01 o 
 -23   3  17       13.88       -6.38     25.33 o 
 -21   3  17      213.21      216.08     33.53 o 
 -19   3  17      423.05      556.76     41.12 o 
 -17   3  17       14.50       14.96     24.01 o 
 -15   3  17      480.97      477.53     42.61 o 
 -13   3  17      380.72      466.89     38.35 o 
 -11   3  17     1057.52      962.66     49.96 o 
  -9   3  17       92.13       90.16     34.98 o 
  -7   3  17     1212.92     1207.61     54.99 o 
  -5   3  17     1135.54     1167.73     72.46 o 
  -3   3  17      216.84      211.20     42.24 o 
  -1   3  17      127.16      140.48     38.17 o 
   1   3  17      255.37      260.89     57.34 o 
   3   3  17     1574.33     1509.19    100.01 o 
   5   3  17        6.88       63.39     48.64 o 
   7   3  17      203.49      121.86     58.28 o 
   9   3  17      371.55      434.00     82.91 o 
  11   3  17       76.44      107.39     64.50 o 
  13   3  17       26.05       54.14     58.66 o 
  15   3  17      133.04       29.57     58.47 o 
 -28   4  17      507.64      476.02     76.04 o 
 -26   4  17       59.20      181.00     60.58 o 
 -24   4  17      967.79     1237.67    114.00 o 
 -22   4  17       28.25      135.83     40.87 o 
 -20   4  17       83.19      104.11     38.39 o 
 -18   4  17       10.13       -2.98     33.01 o 
 -16   4  17      176.55      242.31     42.76 o 
 -14   4  17      174.76      205.07     40.36 o 
 -12   4  17       24.03       28.37     31.55 o 
 -10   4  17      168.78      112.62     38.77 o 
  -8   4  17      593.00      498.78     55.95 o 
  -6   4  17      168.86      178.62     42.31 o 
  -4   4  17     2694.15     2610.05    139.98 o 
  -2   4  17      516.68      572.66     61.01 o 
   0   4  17      367.13      331.85     51.85 o 
   2   4  17      679.61      784.35     70.55 o 
   4   4  17      109.24       35.66     40.32 o 
   6   4  17     2029.71     2009.99     98.06 o 
   8   4  17      166.29      243.48     66.68 o 
  10   4  17      497.78      506.39     84.64 o 
  12   4  17      128.34       90.69     63.80 o 
 -23   5  17      106.99      111.73     56.94 o 
 -21   5  17        0.05      -71.31     35.66 o 
 -19   5  17      192.88      273.55     45.63 o 
 -17   5  17       47.55       17.62     36.44 o 
 -15   5  17      118.32       72.40     38.71 o 
 -13   5  17      262.16      232.14     48.34 o 
 -11   5  17       10.64      -18.07     33.07 o 
  -9   5  17       65.39       31.77     34.90 o 
  -7   5  17       44.14        3.82     34.27 o 
  -5   5  17      828.08      818.21     68.95 o 
  -3   5  17      581.10      588.71     60.54 o 
  -1   5  17      138.98      127.44     42.38 o 
   1   5  17      630.07      627.95    101.35 o 
   3   5  17       11.71       97.82     41.78 o 
   5   5  17       44.53       47.71     39.61 o 
   7   5  17       11.39       21.02     37.26 o 
 -12   6  17       63.86       47.72     36.04 o 
 -10   6  17      358.57      358.32     52.60 o 
  -8   6  17       19.02       38.04     35.03 o 
  -6   6  17       14.01        1.83     52.72 o 
  -4   6  17        1.93      -32.18     58.66 o 
 -34   0  18       69.91       35.51     55.69 o 
 -32   0  18      106.59      133.42     62.71 o 
 -30   0  18      405.46      289.67     68.82 o 
 -28   0  18       73.58      167.96     69.75 o 
 -26   0  18      548.86      535.56     75.99 o 
 -24   0  18      107.63       90.67     50.85 o 
 -22   0  18      403.68      379.52     65.91 o 
 -20   0  18      720.40      678.48     74.10 o 
 -18   0  18       17.29       10.12     42.04 o 
 -16   0  18        4.40      -19.82     28.62 o 
 -14   0  18       32.59      -40.99     28.89 o 
 -12   0  18     2222.99     2032.65     87.27 o 
 -10   0  18      540.14      512.68     78.98 o 
  -8   0  18      538.09      606.55     85.18 o 
  -6   0  18     1651.98     1494.33    116.40 o 
  -4   0  18        0.13        2.04     49.64 o 
  -2   0  18     1825.00     1766.78    150.42 o 
   0   0  18     1251.53     1322.35     78.37 o 
   2   0  18      718.81      750.99     67.55 o 
   4   0  18      312.09      345.01     66.76 o 
   6   0  18      603.46      613.74     83.13 o 
   8   0  18     2404.96     2333.17    134.19 o 
  10   0  18       27.91       28.36     51.32 o 
  12   0  18      234.59       71.54     60.82 o 
  14   0  18      387.76      469.36     83.31 o 
  16   0  18       85.48       65.35     58.53 o 
  18   0  18      116.83      185.27     67.38 o 
 -35   1  18       14.73       56.81     37.10 o 
 -33   1  18       35.94       46.20     39.18 o 
 -31   1  18      125.61      107.16     42.74 o 
 -29   1  18      181.18      226.19     44.17 o 
 -27   1  18      243.01      278.56     55.61 o 
 -25   1  18      127.64       71.11     27.25 o 
 -23   1  18     1115.79     1147.55     82.16 o 
 -21   1  18      836.05      769.05     79.91 o 
 -19   1  18      843.71      839.13     81.96 o 
 -17   1  18      149.19       36.79     44.32 o 
 -15   1  18       94.21       53.24     26.88 o 
 -13   1  18       78.92      112.10     29.35 o 
 -11   1  18     1540.87     1495.44     65.74 o 
  -9   1  18     3413.72     3354.25     91.67 o 
  -7   1  18      808.21      787.93     52.99 o 
  -5   1  18     2514.93     2592.46     79.04 o 
  -3   1  18       10.95       -9.82     25.73 o 
  -1   1  18      299.33      345.46     34.60 o 
   1   1  18       76.09       69.98     25.69 o 
   3   1  18      225.47      206.06     45.27 o 
   5   1  18      507.45      491.09     54.89 o 
   7   1  18        6.48        3.02     28.75 o 
   9   1  18       25.50       29.43     36.87 o 
  11   1  18       98.42       75.43     37.13 o 
  13   1  18      158.04       89.20     34.70 o 
  15   1  18      124.67      158.86     44.79 o 
  17   1  18       25.82       -0.18     34.92 o 
 -34   2  18      107.80      223.04     52.67 o 
 -32   2  18        2.00       66.46     37.46 o 
 -30   2  18      196.13      133.44     79.27 o 
 -28   2  18       40.69       37.54     93.37 o 
 -26   2  18      746.21      678.81     86.29 o 
 -24   2  18      227.55      226.34     52.32 o 
 -22   2  18     2884.33     2850.69     84.70 o 
 -20   2  18       12.03        1.06     24.23 o 
 -18   2  18      194.34      178.08     32.07 o 
 -16   2  18       28.45       31.30     25.24 o 
 -14   2  18       72.08       99.45     29.38 o 
 -12   2  18      911.93      902.08     65.03 o 
 -10   2  18     1074.51     1057.68     42.71 o 
  -8   2  18      904.75     1053.36     40.57 o 
  -6   2  18      121.09       89.49     21.43 o 
  -4   2  18      131.98      159.29     25.66 o 
  -2   2  18      951.81     1054.11     50.99 o 
   0   2  18      603.76      576.57     46.74 o 
   2   2  18       91.68      139.73     31.77 o 
   4   2  18       17.56       -4.95     39.25 o 
   6   2  18      208.12      158.38     29.48 o 
   8   2  18     1043.74     1062.64     66.48 o 
  10   2  18       62.86       68.31     30.19 o 
  12   2  18      170.88      167.45     27.84 o 
  14   2  18       17.61       -0.59     40.93 o 
  16   2  18      402.57      608.47     97.63 o 
 -29   3  18      115.29      491.08    107.06 o 
 -27   3  18       18.01       71.53     31.93 o 
 -25   3  18      223.55      252.14     35.42 o 
 -23   3  18        2.74        0.50     40.13 o 
 -21   3  18       35.07      104.91     43.95 o 
 -19   3  18       65.98       70.49     27.98 o 
 -17   3  18       60.62       19.94     18.48 o 
 -15   3  18        0.55       -9.51     23.41 o 
 -13   3  18        5.02        6.64     23.86 o 
 -11   3  18      419.85      433.74     38.52 o 
  -9   3  18        2.59      -22.96     27.63 o 
  -7   3  18        1.37      -28.25     27.92 o 
  -5   3  18      466.51      502.09     57.20 o 
  -3   3  18        7.66       -3.75     50.99 o 
  -1   3  18       21.96       47.82     45.36 o 
   1   3  18      104.37       51.57     36.67 o 
   3   3  18        0.30      -43.58     47.05 o 
   5   3  18        0.19      -51.12     49.00 o 
   7   3  18       35.88       46.83     55.36 o 
   9   3  18      321.59      363.07     80.93 o 
  11   3  18       77.45      168.42     68.64 o 
  13   3  18        0.31        0.17     56.05 o 
 -28   4  18      102.69      123.74     49.42 o 
 -26   4  18        8.96       22.16     43.77 o 
 -24   4  18      254.06      248.96     47.02 o 
 -22   4  18      222.62      284.71     51.94 o 
 -20   4  18      395.23      367.63     50.99 o 
 -18   4  18       18.71       20.04     34.64 o 
 -16   4  18       91.18       82.17     43.30 o 
 -14   4  18       14.40       21.38     32.14 o 
 -12   4  18      376.99      443.91     53.80 o 
 -10   4  18       22.90        4.84     65.17 o 
  -8   4  18      696.11      757.51    100.66 o 
  -6   4  18      221.34      223.05     46.14 o 
  -4   4  18       73.01      144.74     43.34 o 
  -2   4  18     1095.26     1212.26     77.66 o 
   0   4  18      952.58     1034.52     78.99 o 
   2   4  18       12.62       41.30     37.16 o 
   4   4  18      104.71      108.28     43.63 o 
   6   4  18      108.12      113.94     62.16 o 
   8   4  18     1105.32     1161.77    118.60 o 
  10   4  18       67.51      152.41     66.61 o 
 -21   5  18       53.59       86.19     43.65 o 
 -19   5  18       17.62       10.45     33.14 o 
 -17   5  18        4.54       52.17     48.29 o 
 -15   5  18        4.85        3.89     33.42 o 
 -13   5  18        2.47      -26.64     32.93 o 
 -11   5  18       23.25       43.85     36.16 o 
  -9   5  18       62.49       22.36     37.22 o 
  -7   5  18       19.79        4.02     49.84 o 
  -5   5  18      108.43      133.47     41.84 o 
  -3   5  18        0.87      -56.38     31.50 o 
  -1   5  18      272.01      200.08     63.71 o 
   1   5  18       19.75       41.90     38.03 o 
   3   5  18       37.99      -28.00     35.66 o 
   5   5  18      100.34       62.38     41.62 o 
 -33   1  19       27.69       21.98     36.70 o 
 -31   1  19      564.02      563.78     59.53 o 
 -29   1  19        2.45      -40.53     43.62 o 
 -27   1  19       95.34      130.47     50.45 o 
 -25   1  19      208.51      114.79     56.39 o 
 -23   1  19      957.67     1025.14     93.07 o 
 -21   1  19      119.18      128.91     89.83 o 
 -19   1  19        7.64        4.31     42.16 o 
 -17   1  19      154.18      228.41     54.88 o 
 -15   1  19     1388.82     1423.50     72.62 o 
 -13   1  19      554.79      513.18     43.17 o 
 -11   1  19     1711.19     1740.62     82.24 o 
  -9   1  19      121.57       34.58     41.30 o 
  -7   1  19      150.28      194.43     34.84 o 
  -5   1  19      617.86      576.93     47.15 o 
  -3   1  19     1381.23     1465.80     75.94 o 
  -1   1  19      757.35      735.77     45.27 o 
   1   1  19      209.58      195.02     31.73 o 
   3   1  19      395.90      403.99     37.77 o 
   5   1  19      265.67      309.75     38.69 o 
   7   1  19      621.55      632.56    105.45 o 
   9   1  19      482.78      392.84     74.21 o 
  11   1  19      197.19       71.29    119.76 o 
  13   1  19      350.46      302.39     48.96 o 
  15   1  19      355.73      400.71     51.87 o 
 -32   2  19        2.34       22.32     27.81 o 
 -30   2  19       33.92       64.74     46.17 o 
 -28   2  19      320.17      351.46     66.23 o 
 -26   2  19      622.23      562.76     72.63 o 
 -24   2  19       77.15       99.04     46.76 o 
 -22   2  19      994.03      925.03     64.81 o 
 -20   2  19       19.75       -7.77     32.75 o 
 -18   2  19       91.68       92.70     33.90 o 
 -16   2  19       80.81       66.57     27.41 o 
 -14   2  19       31.39       47.85     27.50 o 
 -12   2  19     1114.87     1091.24     55.75 o 
 -10   2  19       53.09       23.58     22.97 o 
  -8   2  19       61.38       25.95     26.43 o 
  -6   2  19      319.18      226.65     32.98 o 
  -4   2  19        1.65       -0.89     22.89 o 
  -2   2  19      630.41      625.23     44.57 o 
   0   2  19      307.53      263.28     44.51 o 
   2   2  19       35.21       32.50     28.28 o 
   4   2  19      178.90      117.31     32.08 o 
   6   2  19        9.74      -33.71     38.26 o 
   8   2  19      935.40      725.37     71.37 o 
  10   2  19      219.64      192.19     31.70 o 
  12   2  19      313.32      318.19     64.83 o 
  14   2  19      185.84      111.49     69.53 o 
 -31   3  19      249.03      356.86     99.88 o 
 -29   3  19      256.15      293.55     47.90 o 
 -27   3  19        0.83       -2.72     66.63 o 
 -25   3  19      535.40      584.58     46.56 o 
 -23   3  19      226.90      236.33     35.05 o 
 -21   3  19      647.55      717.24     49.56 o 
 -19   3  19      141.36      155.45     31.98 o 
 -17   3  19      344.82      424.06     29.16 o 
 -15   3  19      614.85      640.83     46.68 o 
 -13   3  19       77.21       74.75     28.91 o 
 -11   3  19      293.30      384.30     39.14 o 
  -9   3  19      158.04      260.62     58.95 o 
  -7   3  19      407.27      299.41     50.27 o 
  -5   3  19      545.31      432.68     56.86 o 
  -3   3  19      111.19      159.70     44.44 o 
  -1   3  19      248.01      242.82     67.45 o 
   1   3  19       51.17       57.03     56.03 o 
   3   3  19      306.37      387.12     80.84 o 
   5   3  19      412.41      454.57     87.40 o 
   7   3  19      129.20       22.06     59.29 o 
   9   3  19      386.74      353.17     82.28 o 
  11   3  19       42.50      135.27     67.20 o 
 -26   4  19      551.93      559.68     70.70 o 
 -24   4  19       18.06      103.06     39.47 o 
 -22   4  19       87.39       11.87     35.82 o 
 -20   4  19      438.65      400.68     66.08 o 
 -18   4  19        2.43        9.57     35.01 o 
 -16   4  19       41.93        6.24     35.44 o 
 -14   4  19       49.55       49.60     36.13 o 
 -12   4  19      446.63      453.80     59.81 o 
 -10   4  19        5.33      -55.04     34.73 o 
  -8   4  19      324.05      336.20     52.80 o 
  -6   4  19      995.43     1027.50     78.78 o 
  -4   4  19        1.73      -36.52     70.23 o 
  -2   4  19      306.82      406.23     57.90 o 
   0   4  19      494.99      537.20    130.45 o 
   2   4  19        3.40      -34.32     50.61 o 
   4   4  19        3.86       93.83     59.29 o 
   6   4  19       16.30      -29.41     50.44 o 
   8   4  19      856.67      732.64    106.20 o 
 -21   5  19       23.80       67.61     38.11 o 
 -19   5  19      167.64      126.85     43.22 o 
 -17   5  19      231.29      255.04     52.13 o 
 -15   5  19      542.42      629.39     66.57 o 
 -13   5  19       66.91       62.70     39.47 o 
 -11   5  19        5.03       34.13     37.08 o 
  -9   5  19       30.05       31.24     37.58 o 
  -7   5  19      254.41      132.95     72.81 o 
  -5   5  19       87.73       68.71     85.16 o 
  -3   5  19      672.65      657.53     67.39 o 
  -1   5  19       52.86      106.10     42.24 o 
   1   5  19      105.13      124.35     48.69 o 
 -34   0  20       75.93       84.42     59.22 o 
 -32   0  20       13.99      120.02     61.04 o 
 -30   0  20      501.65      500.44    146.22 o 
 -28   0  20      115.80      165.49     64.25 o 
 -26   0  20      119.53      225.68     66.96 o 
 -24   0  20       49.17       -4.12     54.50 o 
 -22   0  20      505.48      521.86    155.80 o 
 -20   0  20     1266.68     1127.00     96.30 o 
 -18   0  20       40.02       66.36     61.40 o 
 -16   0  20      756.19      806.11    102.37 o 
 -14   0  20      113.36      128.02     61.74 o 
 -12   0  20      184.65      294.15     72.28 o 
 -10   0  20     3137.01     3289.45    167.77 o 
  -8   0  20      459.58      409.66     80.39 o 
  -6   0  20      372.17      332.69     78.22 o 
  -4   0  20       19.99       -3.42     44.18 o 
  -2   0  20     2580.01     2753.41    128.20 o 
   0   0  20       15.16       90.40     53.79 o 
   2   0  20      305.90      294.29     66.93 o 
   4   0  20     1276.33     1127.35     99.63 o 
   6   0  20       14.72      -76.19     44.74 o 
   8   0  20      201.26      211.70     69.01 o 
  10   0  20      335.01      256.45     68.95 o 
  12   0  20      814.59      838.63    101.86 o 
  14   0  20      631.04      524.53     82.11 o 
 -33   1  20       10.72       -9.13     36.46 o 
 -31   1  20       98.46       56.22     49.90 o 
 -29   1  20        2.67        2.19     53.72 o 
 -27   1  20      337.48      282.32     85.86 o 
 -25   1  20       10.67       28.18     88.75 o 
 -23   1  20        0.00        4.46     48.96 o 
 -21   1  20        9.11      -44.60     42.50 o 
 -19   1  20       10.29      -26.79     40.80 o 
 -17   1  20       96.82      109.99     51.43 o 
 -15   1  20       12.96      -15.24     42.18 o 
 -13   1  20       41.97       58.22     37.84 o 
 -11   1  20        0.05       -1.46     36.91 o 
  -9   1  20      357.58      380.00    127.09 o 
  -7   1  20       30.61       34.73     28.73 o 
  -5   1  20      371.85      430.89     43.60 o 
  -3   1  20      120.65      173.66     37.17 o 
  -1   1  20      160.71       77.26     35.02 o 
   1   1  20       12.12       -3.69     32.21 o 
   3   1  20       30.83       27.25     27.13 o 
   5   1  20      322.15      223.51     46.05 o 
   7   1  20      137.40      127.15    133.12 o 
   9   1  20      505.84      465.73     86.14 o 
  11   1  20       51.41       89.87     40.14 o 
  13   1  20      308.68      328.25     70.32 o 
 -32   2  20        2.60       22.26     30.37 o 
 -30   2  20      117.79      116.23     63.17 o 
 -28   2  20       11.76       47.13     45.95 o 
 -26   2  20     1084.52     1246.64    114.28 o 
 -24   2  20       99.84      140.36     52.78 o 
 -22   2  20      214.18      247.11     58.12 o 
 -20   2  20      500.33      462.74     51.47 o 
 -18   2  20      244.70      204.46     42.65 o 
 -16   2  20      501.93      517.87     54.03 o 
 -14   2  20       50.28       41.97     33.89 o 
 -12   2  20     1655.42     1734.97     61.86 o 
 -10   2  20      684.60      733.51     49.77 o 
  -8   2  20        8.41       23.96     26.73 o 
  -6   2  20      712.59      759.55     48.60 o 
  -4   2  20       33.46       21.95     25.72 o 
  -2   2  20       58.26       20.40     26.74 o 
   0   2  20       67.88       63.17     30.88 o 
   2   2  20        1.95      -37.81     30.31 o 
   4   2  20     1093.40     1201.04     84.65 o 
   6   2  20      159.12      206.66     32.36 o 
   8   2  20      994.12     1107.22     50.51 o 
  10   2  20      133.06       30.10     48.20 o 
  12   2  20        2.55       56.36     59.50 o 
 -29   3  20      604.50      656.77     63.00 o 
 -27   3  20      217.07      241.13     68.03 o 
 -25   3  20      211.21      238.12     80.24 o 
 -23   3  20      328.92      305.97     63.85 o 
 -21   3  20       28.26       50.48     29.86 o 
 -19   3  20      339.85      396.04     30.49 o 
 -17   3  20      152.63      213.60     36.38 o 
 -15   3  20      438.27      453.50     42.32 o 
 -13   3  20      145.76      141.95     58.74 o 
 -11   3  20        0.39        2.05     25.09 o 
  -9   3  20      210.15      215.55     47.29 o 
  -7   3  20       20.68       60.20     38.58 o 
  -5   3  20       16.41       13.88     51.58 o 
  -3   3  20        5.52       87.40     57.16 o 
  -1   3  20      291.65      378.95     81.60 o 
   1   3  20        4.41      -51.96     50.74 o 
   3   3  20      309.25      207.76     74.58 o 
   5   3  20      274.70      289.64     78.11 o 
   7   3  20      313.03      371.50     86.34 o 
   9   3  20        3.45     -100.78     50.39 o 
 -26   4  20       88.82      115.94     42.50 o 
 -24   4  20       25.78      -38.26     32.74 o 
 -22   4  20        9.85       56.70     81.70 o 
 -20   4  20        1.34       15.54     36.41 o 
 -18   4  20      634.38      590.87     60.90 o 
 -16   4  20      295.03      313.34     49.43 o 
 -14   4  20      248.76      250.65     49.35 o 
 -12   4  20      213.00      364.96     67.09 o 
 -10   4  20        1.12      -19.78     37.52 o 
  -8   4  20      650.15      673.70     69.46 o 
  -6   4  20       13.28       15.37     38.52 o 
  -4   4  20     1024.46      989.25     80.76 o 
  -2   4  20      157.14       41.60     61.86 o 
   0   4  20      115.77      116.20     64.75 o 
   2   4  20       54.97      113.94     58.40 o 
   4   4  20       80.84      -53.66     47.42 o 
   6   4  20       19.97       20.27     60.07 o 
 -17   5  20        2.28      127.39     45.55 o 
 -15   5  20        0.45       46.74     66.57 o 
 -13   5  20       16.81       13.37     64.09 o 
 -11   5  20        3.41      -26.88     57.82 o 
  -9   5  20     1048.61      776.36     84.46 o 
  -7   5  20      923.26      784.07     74.45 o 
  -5   5  20       81.68       17.20     39.60 o 
  -3   5  20      339.30      236.95     74.37 o 
  -1   5  20       84.86       73.91     43.76 o 
 -33   1  21       50.54       73.45     52.44 o 
 -31   1  21      205.01      264.57     68.10 o 
 -29   1  21       67.26        5.16     46.85 o 
 -27   1  21       87.63      111.05     63.45 o 
 -25   1  21       98.26      121.99     57.25 o 
 -23   1  21        9.36        0.97     50.35 o 
 -21   1  21      715.63      801.45     84.03 o 
 -19   1  21       46.52       35.60     54.11 o 
 -17   1  21       27.66       13.99     46.32 o 
 -15   1  21      185.77      164.31     66.22 o 
 -13   1  21      709.68      733.28     98.68 o 
 -11   1  21      824.07      906.14    107.28 o 
  -9   1  21      326.70      345.30     55.58 o 
  -7   1  21     1075.14     1198.05     62.30 o 
  -5   1  21      818.19      810.30     57.01 o 
  -3   1  21       61.88       60.28     27.07 o 
  -1   1  21      149.00      107.82     34.57 o 
   1   1  21      492.70      633.97     52.85 o 
   3   1  21      621.19      632.96    134.27 o 
   5   1  21       52.30       23.01     37.52 o 
   7   1  21      166.14      216.90     75.30 o 
   9   1  21      193.99      285.82     90.28 o 
  11   1  21        5.75       25.62     38.00 o 
 -30   2  21       62.54       50.01     48.14 o 
 -28   2  21        6.68       35.82     49.92 o 
 -26   2  21        7.48       25.54     45.14 o 
 -24   2  21      451.86      437.50    135.03 o 
 -22   2  21       30.09       50.19     47.71 o 
 -20   2  21       18.34       42.31     57.97 o 
 -18   2  21      172.48      115.60     40.08 o 
 -16   2  21       22.52       48.27     52.72 o 
 -14   2  21      152.77      183.84     43.06 o 
 -12   2  21       21.59       54.64     29.39 o 
 -10   2  21      886.96      848.28     52.77 o 
  -8   2  21      101.41      102.32     31.08 o 
  -6   2  21        0.16       52.55     26.99 o 
  -4   2  21      227.76      191.82     41.04 o 
  -2   2  21        0.25       20.94     30.88 o 
   0   2  21        0.78       39.67     33.38 o 
   2   2  21       83.22       61.36     32.64 o 
   4   2  21        1.48       27.98     27.08 o 
   6   2  21       91.76      108.88     35.35 o 
   8   2  21       36.74       26.13    129.01 o 
  10   2  21      749.80      679.70    104.27 o 
 -29   3  21      271.13      403.43     55.56 o 
 -27   3  21      922.64      957.30     79.20 o 
 -25   3  21      146.79      232.96     54.56 o 
 -23   3  21      454.94      555.03     55.70 o 
 -21   3  21      690.33      695.22     43.69 o 
 -19   3  21       74.90       85.30     25.29 o 
 -17   3  21      200.83      250.38     44.72 o 
 -15   3  21      151.39      142.19     33.90 o 
 -13   3  21        0.99      -18.95     27.42 o 
 -11   3  21      576.26      655.57    100.22 o 
  -9   3  21      375.27      305.39     77.00 o 
  -7   3  21        3.62      -16.01     53.09 o 
  -5   3  21      243.88      245.83     72.84 o 
  -3   3  21      804.18      812.86    105.32 o 
  -1   3  21      518.40      671.47     99.01 o 
   1   3  21      241.70      293.68     77.87 o 
   3   3  21       10.88      -49.94     50.06 o 
   5   3  21        6.98        3.47     57.33 o 
   7   3  21      461.82      402.61     87.35 o 
 -24   4  21       56.02       74.38     37.77 o 
 -22   4  21        5.66       56.25     37.69 o 
 -20   4  21       27.43       40.34     35.08 o 
 -18   4  21        1.17        2.34     36.86 o 
 -16   4  21        0.43       33.71     98.29 o 
 -14   4  21        0.60       13.86    114.13 o 
 -12   4  21        0.02       52.65     41.25 o 
 -10   4  21       11.09      -49.84     43.23 o 
  -8   4  21       34.73       57.78     42.73 o 
  -6   4  21      133.47      184.70     73.52 o 
  -4   4  21       13.05       10.33     52.44 o 
  -2   4  21      125.63      156.90     65.42 o 
   0   4  21       10.42       10.43     57.38 o 
   2   4  21      140.76       79.40     60.82 o 
   4   4  21      219.90      309.14     80.60 o 
 -13   5  21       77.64       27.29     43.05 o 
 -11   5  21      279.10      230.07     53.45 o 
  -9   5  21        0.02      -46.07     37.08 o 
  -7   5  21      919.20      884.65    105.07 o 
 -32   0  22       25.22      -31.06    146.99 o 
 -30   0  22     1255.46     1432.56    116.72 o 
 -28   0  22       14.10       43.82     60.82 o 
 -26   0  22       21.57      -40.90     62.66 o 
 -24   0  22      962.55      768.27    130.32 o 
 -22   0  22       72.05       19.27     66.35 o 
 -20   0  22      356.33      234.59     77.93 o 
 -18   0  22      334.74      405.29     88.34 o 
 -16   0  22       18.80       52.19     57.15 o 
 -14   0  22     2821.03     2706.50    161.05 o 
 -12   0  22      453.83      501.92     89.93 o 
 -10   0  22     6783.58     6800.58    261.63 o 
  -8   0  22     3126.62     3047.30    174.11 o 
  -6   0  22        2.61      -13.27     39.60 o 
  -4   0  22     1162.32     1167.40    111.68 o 
  -2   0  22     1289.35     1395.39    114.81 o 
   0   0  22     2186.75     2024.88    130.36 o 
   2   0  22      292.48      259.88     67.18 o 
   4   0  22      516.90      627.21     89.83 o 
   6   0  22       17.79      -27.59     52.51 o 
   8   0  22      386.09      318.40     74.27 o 
  10   0  22      286.02      370.14     76.90 o 
 -31   1  22       17.51       35.86     54.57 o 
 -29   1  22       19.02      -32.62     28.10 o 
 -27   1  22      163.52      192.69     64.03 o 
 -25   1  22        5.04        4.32     54.56 o 
 -23   1  22      128.59      103.73     57.80 o 
 -21   1  22       92.31      164.06     60.32 o 
 -19   1  22       34.15       75.44     53.99 o 
 -17   1  22        1.11      101.11     63.75 o 
 -15   1  22      118.52       42.17     61.78 o 
 -13   1  22      192.89      109.47     66.76 o 
 -11   1  22       19.23      -50.33     56.64 o 
  -9   1  22      562.29      635.58    115.92 o 
  -7   1  22       70.96       67.24     38.26 o 
  -5   1  22      448.09      526.71     66.94 o 
  -3   1  22        2.65      -39.25     30.48 o 
  -1   1  22        8.43       44.99     32.91 o 
   1   1  22       22.78       22.06     47.54 o 
   3   1  22       21.09       22.78     37.92 o 
   5   1  22      101.05       38.12     37.48 o 
   7   1  22        5.73       46.50     33.18 o 
   9   1  22      101.36       90.47     51.27 o 
 -30   2  22       63.14      133.08     73.73 o 
 -28   2  22       70.34      122.53     48.49 o 
 -26   2  22      594.67      573.44     74.34 o 
 -24   2  22       41.40       -8.13     68.44 o 
 -22   2  22      636.68      631.93     77.34 o 
 -20   2  22      399.88      420.27     72.03 o 
 -18   2  22      109.37      107.72     55.44 o 
 -16   2  22        2.52       44.37     38.21 o 
 -14   2  22      253.98      218.92     39.22 o 
 -12   2  22      125.82      170.87     36.03 o 
 -10   2  22      292.82      298.69     61.60 o 
  -8   2  22      552.86      549.84     46.89 o 
  -6   2  22      425.38      431.28     43.43 o 
  -4   2  22      245.04      257.71     58.26 o 
  -2   2  22      589.82      640.41    133.96 o 
   0   2  22      526.00      550.11     73.49 o 
   2   2  22        0.03       26.92     32.15 o 
   4   2  22       14.19       11.48     45.79 o 
   6   2  22      322.91      324.08     36.29 o 
   8   2  22      295.73       99.61     74.55 o 
 -27   3  22       27.67       73.48     46.34 o 
 -25   3  22      203.31      170.30     53.90 o 
 -23   3  22       55.15      141.24     64.55 o 
 -21   3  22      331.03      273.40     31.71 o 
 -19   3  22      497.43      573.05     77.74 o 
 -17   3  22       10.25      -14.58     35.15 o 
 -15   3  22       57.43       46.47     38.25 o 
 -13   3  22        0.21       19.31     33.10 o 
 -11   3  22        1.88      -33.02     53.10 o 
  -9   3  22      165.60      100.22     66.86 o 
  -7   3  22       23.62       11.59     59.50 o 
  -5   3  22      295.26      164.39     69.73 o 
  -3   3  22      233.73      105.41     68.55 o 
  -1   3  22       49.66       66.63     62.03 o 
   1   3  22      410.57      565.31     97.77 o 
   3   3  22      122.37      189.13     72.28 o 
   5   3  22       18.99       66.84     63.18 o 
 -22   4  22       47.15      128.31     59.30 o 
 -20   4  22       45.11       31.50     40.55 o 
 -18   4  22        0.21       63.55     39.53 o 
 -16   4  22       19.52       39.87     41.57 o 
 -14   4  22       72.59       92.65     43.16 o 
 -12   4  22        0.54       57.52     82.80 o 
 -10   4  22       36.60       25.88     40.43 o 
  -8   4  22      132.34      100.13     65.37 o 
  -6   4  22      115.22      131.25     67.79 o 
  -4   4  22        0.05      -15.52     55.06 o 
  -2   4  22      310.12      424.64     89.02 o 
   0   4  22      393.42      277.81     79.01 o 
 -29   1  23      122.40        2.83     54.56 o 
 -27   1  23       31.00       36.44     59.04 o 
 -25   1  23       91.21       96.92     58.33 o 
 -23   1  23      220.54      223.83     62.55 o 
 -21   1  23       56.16      134.19     60.65 o 
 -19   1  23       21.07       45.33     65.57 o 
 -17   1  23        3.22       18.78     66.26 o 
 -15   1  23      496.89      466.97     93.26 o 
 -13   1  23        7.03      -64.73     57.62 o 
 -11   1  23       17.54      -41.14     58.03 o 
  -9   1  23       24.22       25.48     39.80 o 
  -7   1  23        1.82       26.74     99.39 o 
  -5   1  23        5.64       -0.19     39.41 o 
  -3   1  23      161.56       97.69     37.98 o 
  -1   1  23       72.59       50.34     58.86 o 
   1   1  23      127.62       83.27     37.61 o 
   3   1  23       34.94       70.84     39.60 o 
   5   1  23      474.08      399.46     73.85 o 
   7   1  23       10.85      -21.93     40.11 o 
 -28   2  23      406.80      451.35     67.79 o 
 -26   2  23      337.22      331.98     65.80 o 
 -24   2  23        3.00       36.40     47.22 o 
 -22   2  23      192.17      203.64     61.01 o 
 -20   2  23       72.65       63.71     55.99 o 
 -18   2  23       11.65      -20.42     49.41 o 
 -16   2  23       45.65       24.47     64.65 o 
 -14   2  23       43.56       94.45     35.89 o 
 -12   2  23      164.55      202.76     39.41 o 
 -10   2  23       22.83       11.43     33.97 o 
  -8   2  23       76.82       37.52     31.42 o 
  -6   2  23       84.27       64.88     34.80 o 
  -4   2  23        1.51      -32.31     29.28 o 
  -2   2  23       56.68       42.12     34.29 o 
   0   2  23      108.29       67.00     80.43 o 
   2   2  23       10.80       47.25     44.87 o 
   4   2  23       27.04      -29.43     34.05 o 
   6   2  23        6.61      -28.69     61.84 o 
 -25   3  23     1842.90     1838.90    137.93 o 
 -23   3  23      344.22      349.21     36.98 o 
 -21   3  23       38.92        3.78     47.00 o 
 -19   3  23       27.32       16.56     38.17 o 
 -17   3  23       27.75      -25.04     43.02 o 
 -15   3  23     1546.25     1546.66     79.01 o 
 -13   3  23       20.60       37.93     46.04 o 
 -11   3  23      923.22      683.93    107.34 o 
  -9   3  23      152.89      166.86     69.27 o 
  -7   3  23      106.15      140.49     70.56 o 
  -5   3  23     1154.27     1345.33    123.61 o 
  -3   3  23      476.87      581.43     99.05 o 
  -1   3  23       54.21       55.29     60.44 o 
   1   3  23       31.71      -52.16     53.16 o 
   3   3  23       27.82       57.34     65.78 o 
 -18   4  23      147.98      162.47     73.66 o 
 -16   4  23       85.48      187.25     74.37 o 
 -14   4  23       51.13       70.94     62.55 o 
 -12   4  23        4.91       58.34     63.97 o 
 -10   4  23        0.43       -9.74     58.64 o 
  -8   4  23      166.77      140.31     70.44 o 
  -6   4  23        5.40        0.23     57.17 o 
  -4   4  23       66.19       75.57     64.08 o 
 -30   0  24      370.84      396.37    101.76 o 
 -28   0  24       33.18        7.03     68.50 o 
 -26   0  24      244.89      274.52     89.51 o 
 -24   0  24      143.59       94.71     75.47 o 
 -22   0  24        3.16       14.32     65.48 o 
 -20   0  24      195.29      145.17     76.82 o 
 -18   0  24      295.90      349.43     89.50 o 
 -16   0  24      520.55      620.42    105.17 o 
 -14   0  24      169.75      150.88     79.95 o 
 -12   0  24        5.15      134.25     70.77 o 
 -10   0  24      546.44      603.82    102.95 o 
  -8   0  24     1197.19      946.99    115.25 o 
  -6   0  24       75.57       95.86     68.25 o 
  -4   0  24     1062.77     1009.95    114.53 o 
  -2   0  24       36.01       40.82     59.17 o 
   0   0  24       14.98      109.75     63.03 o 
   2   0  24       25.01       30.53     61.40 o 
   4   0  24      606.75      617.39     90.72 o 
   6   0  24       60.20      166.70     65.05 o 
 -29   1  24        1.06      -15.42     51.19 o 
 -27   1  24       62.03       92.98     58.85 o 
 -25   1  24       53.14       33.62     89.00 o 
 -23   1  24       18.77      -50.61     49.22 o 
 -21   1  24        1.36       16.39     65.19 o 
 -19   1  24        1.26      -27.42     66.39 o 
 -17   1  24       93.96       97.93     74.57 o 
 -15   1  24        3.61     -121.13     60.56 o 
 -13   1  24        8.24      -82.12     63.95 o 
 -11   1  24       61.28      109.70     46.45 o 
  -9   1  24        0.05       30.27     43.98 o 
  -7   1  24        5.21        5.88     42.71 o 
  -5   1  24       60.96        8.61     35.84 o 
  -3   1  24       44.41       46.45     36.48 o 
  -1   1  24      200.93      211.57     47.43 o 
   1   1  24        1.32       22.36     38.27 o 
   3   1  24        6.58       26.50     29.47 o 
   5   1  24       15.29       25.48     37.33 o 
 -26   2  24       92.54      103.29     50.75 o 
 -24   2  24       79.64      114.41     56.01 o 
 -22   2  24        5.84       61.38     84.07 o 
 -20   2  24      612.58      571.54     81.31 o 
 -18   2  24      637.47      832.83    110.46 o 
 -16   2  24       17.95       38.28     41.79 o 
 -14   2  24      268.44      189.39     47.05 o 
 -12   2  24      193.71      161.66     58.51 o 
 -10   2  24      352.86      436.53     52.57 o 
  -8   2  24      280.32      213.32     38.23 o 
  -6   2  24       46.37       13.59     29.96 o 
  -4   2  24      117.63      142.56     45.87 o 
  -2   2  24        7.74       14.24     38.83 o 
   0   2  24      148.80      129.84     40.22 o 
   2   2  24      319.34      344.62     38.21 o 
   4   2  24        9.64       57.82     62.57 o 
 -23   3  24       11.72       27.57     44.51 o 
 -21   3  24       99.02       39.18    124.07 o 
 -19   3  24        0.78       27.71     36.89 o 
 -17   3  24      134.84      148.03     42.67 o 
 -15   3  24       53.49       37.75     41.05 o 
 -13   3  24        0.03      -11.85     56.60 o 
 -11   3  24       12.28       -1.70     59.80 o 
  -9   3  24        7.26       -0.73     59.11 o 
  -7   3  24       15.16      -56.66     54.81 o 
  -5   3  24      222.92      203.30     76.30 o 
  -3   3  24      238.06      206.42     73.37 o 
  -1   3  24      157.68      106.64     66.58 o 
 -12   4  24      115.03       52.44     71.46 o 
 -27   1  25       11.58        1.85     45.62 o 
 -25   1  25       42.63      137.50     75.92 o 
 -23   1  25      411.59      355.37     94.03 o 
 -21   1  25       78.56       95.91     79.84 o 
 -19   1  25        0.11       31.13     69.05 o 
 -17   1  25        0.00      -42.48     62.58 o 
 -15   1  25       41.02       82.35     75.84 o 
 -13   1  25     2392.34     2314.00    109.11 o 
 -11   1  25       11.95        3.12     43.81 o 
  -9   1  25     1162.63     1259.51     88.50 o 
  -7   1  25        2.70       87.07     39.44 o 
  -5   1  25      375.73      357.28     48.22 o 
  -3   1  25       86.26      154.30     39.50 o 
  -1   1  25      133.03      203.28     41.75 o 
   1   1  25      776.32      788.49    106.78 o 
   3   1  25       14.66       -4.90     37.18 o 
 -24   2  25        0.04        8.24     72.60 o 
 -22   2  25      102.47       37.16     52.26 o 
 -20   2  25        9.13      -59.54     56.31 o 
 -18   2  25      167.12      156.88     45.77 o 
 -16   2  25       59.23       12.37     55.91 o 
 -14   2  25        1.76      -16.81     38.45 o 
 -12   2  25       10.52       -2.13     37.99 o 
 -10   2  25        5.09        6.85     36.42 o 
  -8   2  25       45.31       20.06     37.53 o 
  -6   2  25      193.06      231.02     44.80 o 
  -4   2  25       62.48      112.74     42.96 o 
  -2   2  25      144.43      145.74     41.22 o 
   0   2  25      240.39      265.59     40.70 o 
 -19   3  25       45.99       36.63    143.87 o 
 -17   3  25      104.80       59.30     54.15 o 
 -15   3  25      109.56      156.05     46.45 o 
 -13   3  25       10.10      -10.35     58.16 o 
 -11   3  25       21.01      -24.22     60.30 o 
  -9   3  25        6.20      -45.20     59.36 o 
  -7   3  25       22.57      -70.54     52.77 o 
  -5   3  25      206.28      230.36     80.25 o 
 -26   0  26       91.91      199.30     81.99 o 
 -24   0  26      260.52      222.64     87.57 o 
 -22   0  26       20.33       51.89     66.61 o 
 -20   0  26      164.60      182.60     82.23 o 
 -18   0  26        0.36      -88.16     62.94 o 
 -16   0  26      131.01      105.38     70.98 o 
 -14   0  26      180.57      175.62     83.80 o 
 -10   0  26      613.48      627.38    102.04 o 
  -8   0  26      306.44      220.16     78.59 o 
  -6   0  26       17.78        1.63     56.19 o 
  -4   0  26        0.14        3.22     58.31 o 
  -2   0  26      471.07      288.61     75.54 o 
   0   0  26       65.37      112.85     60.69 o 
 -25   1  26        1.52       18.38     72.63 o 
 -23   1  26      322.48      336.05     90.83 o 
 -21   1  26      109.25       65.06     71.55 o 
 -19   1  26      108.51      216.90     85.42 o 
 -17   1  26      105.58      116.01     81.91 o 
 -15   1  26        4.09     -112.20     63.74 o 
 -13   1  26      270.75      282.71     57.66 o 
 -11   1  26      202.41      136.48     52.19 o 
  -9   1  26      281.94      314.02     59.29 o 
  -7   1  26      787.12      711.21     60.12 o 
  -5   1  26       10.73       28.06     59.90 o 
  -3   1  26      114.18       25.10     34.18 o 
  -1   1  26        8.15        2.16     24.79 o 
 -22   2  26      356.69      511.84     91.64 o 
 -20   2  26        0.03      -19.20     40.77 o 
 -18   2  26       12.70       10.98     38.40 o 
 -16   2  26       68.49       20.00     41.17 o 
 -14   2  26      533.67      513.94    132.57 o 
 -12   2  26        0.00       34.93     44.37 o 
 -10   2  26       34.81       29.53     95.22 o 
  -8   2  26      587.67      618.13     56.72 o 
  -6   2  26      373.51      354.30     86.51 o 
  -4   2  26      376.95      403.99     53.71 o 
 -21   1  27       68.17        7.46     69.31 o 
 -19   1  27        0.08       72.00     74.72 o 
 -17   1  27      396.85      417.64     98.19 o 
 -15   1  27        0.03       27.51     43.90 o 
 -13   1  27      355.46      454.04    131.51 o 
 -11   1  27      217.72       73.94     47.98 o 
  -9   1  27        3.64       15.10     36.71 o 
  -7   1  27       43.65       -2.64     32.25 o 
  -5   1  27       31.22       80.62     37.20 o 
 -16   2  27       28.54       21.47     53.44 o 
 -14   2  27       47.84       -6.46     52.49 o 
 -12   2  27        6.40       59.56     35.62 o 
 -10   2  27        3.23       -7.89     33.82 o 
 -18   0  28       99.85       99.66     68.88 o 
 -16   0  28       63.17       -5.54     66.44 o 
 -12   0  28      556.19      507.85     95.98 o 
 -10   0  28       10.42      -67.07     51.25 o 
                                                 
